# Supplementary material for: Deep learning model for the early prediction of pathologic response following neoadjuvant chemotherapy in breast cancer patients using dynamic contrast-enhanced MRI
Source: Front Oncol. 2025 Feb 25;15:1491843. doi: 10.3389/fonc.2025.1491843 (PMC11893424; doi:10.3389/fonc.2025.1491843)
Supplement: Supplementary Table 3 — The detailed selection features of deep learning models. [file Table3.xlsx]

## Sheet: Vit
ID	DL_45	DL_69	DL_110	DL_173	DL_175	DL_199	DL_208	DL_239	DL_242	DL_249
1	0.250971	0.137513	0.0396786	-0.0429829	0.0998722	0.230572	0.263296	-0.240936	0.161948	-0.0508074
10	-0.346526	0.200554	0.0300858	0.0129945	0.179089	-0.0179307	-0.00615932	0.186465	0.163867	-0.116698
100	0.912368	0.0830221	-0.762905	-0.00274263	-0.0854518	-0.0111526	0.0332285	0.120697	-0.0271606	-0.0787485
102	-0.385625	-0.112364	0.0949211	-0.0567472	-0.0611143	-0.106631	0.154256	-0.282512	0.0912485	0.111096
103	-0.537468	-0.0148149	-0.352042	0.0759018	-0.103712	0.26755	-0.0407236	-0.100902	-0.131061	0.0325786
104	-0.226681	0.135794	0.223847	-0.117872	0.0701694	0.0295395	0.125447	0.0493437	0.0398856	-0.00898196
105	-0.555942	-0.54958	-0.356342	0.120916	-0.157906	0.291528	-0.0145713	0.0412507	-0.00669506	-0.0655713
106	0.260962	-0.415942	0.20856	-0.131251	0.0615481	-0.242263	-0.0900819	-0.234821	-0.00648645	0.173882
109	0.480639	-0.686722	0.140771	-0.0838478	-0.0629547	0.181559	-0.200749	0.00352682	0.242134	0.182723
11	-0.18913	0.0168097	-0.212278	-0.0419469	0.328444	0.272563	-0.0160651	-0.0400192	0.0370736	-0.00546225
110	-0.306019	-0.554514	-0.111497	-0.0841893	-0.0920626	0.123432	0.116093	0.0109093	-0.110281	-0.313398
111	-0.533148	-0.633119	0.45471	-0.25733	0.0839389	-0.180384	-0.131916	-0.0458983	0.0128311	0.0484583
112	-0.130864	0.284811	0.18196	0.039325	0.151508	0.0810698	-0.194089	-0.027513	0.0375221	-0.113385
113	0.0850383	-0.268869	-0.158214	-0.308797	0.348759	0.0723641	0.0692946	-0.0236931	-0.0881479	-0.00127986
114	-0.608464	-0.0957012	0.319921	0.065799	0.255656	0.155846	0.00803979	-0.0352368	-0.0660931	-0.0471951
115	-0.20657	-0.0666672	0.0574929	-0.00478906	-0.0102703	0.0931545	0.0788911	-0.0639656	-0.00941023	-0.0313671
116	-0.286742	0.466843	-0.321186	0.10343	0.2104	0.108778	-0.0460752	-0.0925408	0.0926279	-0.0113346
117	-1.38378	0.451903	-0.0495683	-0.0508329	0.0542119	0.0442255	0.00944437	0.0013668	-0.0753204	-0.0270123
118	-0.575169	0.921024	0.116492	0.0217763	-0.162897	-0.0485419	-0.117953	0.0832833	0.0207101	0.129564
119	-0.0981048	-0.620918	-0.0756465	0.126238	-0.116778	0.00207912	0.121915	0.123626	-0.0602774	0.0703683
12	-0.547079	0.0463358	0.0870875	0.0758147	0.0489804	0.100612	0.107817	-0.10346	0.126787	-0.0422011
120	-0.61195	-0.502245	-0.338287	-0.128841	0.319911	-0.159181	0.121902	-0.071494	-0.0330455	0.0414817
121	-0.413155	-0.125016	-0.114454	-0.118194	0.0300886	0.0910614	0.0352435	0.0940992	-0.00559832	-0.105282
123	-0.293793	0.0305062	-0.028558	0.114209	-0.155188	-0.0570013	0.0232507	0.245165	-0.0657747	-0.124415
124	0.0751114	-0.0847005	0.298815	0.150903	-0.13872	-0.0119415	-0.0990682	0.171892	0.115367	-0.0393761
126	-0.470065	0.343677	0.211341	0.506179	0.339254	-0.359758	-0.0915596	-0.0727911	-0.0641533	-0.208402
127	-0.402824	0.405004	0.312868	-0.0253824	0.437212	0.00608875	-0.135552	0.200611	0.0968081	0.059689
128	-0.656886	-0.325377	-0.0667749	-0.210748	-0.0220486	-0.0103594	-0.142752	0.0111942	0.227205	0.0891
13	0.538338	-0.939157	-0.0510261	0.0900918	-0.17334	0.407934	-0.0160784	-0.0167627	0.0543976	-0.139014
132	-0.886525	-0.210226	-0.2902	-0.33417	-0.174938	-0.063634	0.191901	0.00213735	-0.129522	-0.0275235
133	0.276805	0.142543	-0.45893	-0.100921	-0.182607	-0.186078	0.334644	0.325304	0.0219613	0.00862355
134	0.625152	0.679716	0.512698	0.0273137	0.0236906	-0.062021	-0.0257056	0.0145819	0.0904358	-0.0063938
135	-0.244683	0.311975	-0.288344	0.0604893	-0.115063	0.138141	0.0141849	-0.0358803	-0.0571024	0.122448
137	0.849059	0.14332	0.468519	0.429315	-0.0195282	0.0535241	0.0370625	0.0123487	-0.27701	-0.00144637
138	0.110955	-0.0150147	0.28912	0.12146	0.11929	-0.0855921	0.0565818	-0.23763	0.0964861	0.164867
139	0.0698019	-0.458409	-0.227086	-0.0789497	0.198859	-0.169121	0.0347474	-0.0247952	0.0302763	0.0187336
140	0.62328	0.170021	0.0449354	-0.140579	0.137006	-0.031489	0.0415882	0.0505609	-0.194184	-0.0192276
141	0.0992128	0.349621	0.0479861	-0.0428588	0.0711773	0.0938502	0.0572209	0.125299	-0.128035	0.0722902
143	0.247657	0.605215	-0.241689	-0.0206352	-0.0499249	-0.114131	0.0588185	-0.00110818	-0.0605673	-0.00525166
145	-0.966751	0.00730633	-0.498571	0.0780014	-0.203251	-0.031817	-0.0930479	0.00815804	-0.152296	0.0228761
146	-0.166915	-0.42784	-0.392843	0.0722798	0.0810377	-0.178745	-0.35054	-0.174006	0.0385753	0.0175401
147	0.751299	0.666659	-0.0728455	0.120997	-0.263329	-0.0815407	0.0396956	0.12073	0.0579033	-0.154956
149	0.192212	0.223558	0.507204	-0.235107	0.0951984	-0.196718	0.0813962	0.0364801	-0.0860214	-0.0189922
15	0.509261	0.823848	0.100282	-0.29965	-0.0789478	-0.0170751	0.150907	0.132467	-0.0486655	0.173225
150	0.215693	0.520117	0.0372873	0.174561	0.0335401	0.0450087	-0.0902252	-0.0424711	-0.0289608	-0.0443056
151	-0.07384	0.979322	0.112629	0.0320311	0.145658	-0.203292	0.00951446	0.168038	0.0508342	0.00541444
152	-0.706645	0.0971504	-0.0834007	-0.207142	-0.0429745	-0.0851378	-0.113619	-0.195105	0.0329958	-0.0475026
153	-0.789742	0.207286	0.18815	0.00771011	-0.0625917	-0.225551	-0.168727	-0.030458	0.157317	0.128065
155	0.152446	0.236311	-0.239719	-0.115735	0.0032222	0.0756927	0.0529304	0.0196964	0.0385666	0.0304957
156	-0.0705351	-0.113187	-0.0104615	-0.00261981	0.05933	-0.114808	0.0256571	0.00793349	-0.00993155	-0.00318814
159	-0.381938	-0.0366544	0.145418	-0.0555302	-0.0317884	0.0148503	-0.0455227	-0.169327	0.103415	0.0323692
16	-0.25339	-0.87343	0.18479	0.130797	-0.0832732	0.0220431	0.00889014	0.0987398	0.00285611	0.0871959
160	0.362895	0.250304	-0.165027	-0.0815846	0.227471	0.168193	-0.032003	-0.17459	0.0136093	0.00240695
161	0.382453	0.282422	0.210736	-0.101504	0.322925	-0.129267	-0.0340129	0.356829	0.103188	-0.00422399
162	0.0242311	-0.217977	0.349777	-0.101142	-0.210362	-0.136524	0.0330348	0.192032	0.0906786	0.00152696
163	0.54978	0.29033	0.118002	-0.0137505	0.122212	-0.312204	-0.236801	0.163208	0.115874	0.14228
164	1.04207	-0.539432	-0.132295	0.42705	-0.349488	-0.359043	-0.0939384	0.00857639	0.205052	0.0710761
166	-0.00422139	-0.0848798	0.252641	-0.152507	0.00526411	0.0316835	0.079511	0.0885118	-0.0464681	0.126247
167	0.195966	0.287149	-0.556189	-0.287413	0.105201	0.0768009	-0.0850858	-0.0300146	0.058272	0.189468
169	0.0921962	0.730206	-0.757123	0.155472	0.168032	-0.0102643	0.451585	0.0138034	0.114486	0.110825
17	-0.754421	-0.0702239	-0.00510854	-0.164529	0.00852232	-0.145618	-0.0228976	0.0162409	-0.0250565	0.0280361
170	-0.130778	0.841504	0.0323535	0.224938	-0.302845	-0.0227376	-0.349383	-0.143428	-0.0389369	0.113681
171	-0.71441	0.480393	0.480584	-0.00284558	0.0754485	-0.0489258	0.203115	-0.0814674	-0.0691645	0.0578015
172	0.981685	-0.499382	0.0399179	0.109827	0.125007	0.0730781	-0.0978876	0.0654494	0.0680998	0.0117007
173	0.357493	0.502337	0.167814	-0.118963	0.0371166	0.0400573	-0.302056	-0.133968	-0.0169203	-0.0871603
174	-0.0587551	0.366214	-0.239767	0.182508	0.00512553	-0.0543763	0.163292	0.0189694	-0.0059729	0.166787
175	2.0232	-0.311944	0.809975	0.01393	-0.0615294	0.103403	-0.0292057	-0.0444132	0.0619872	0.0612758
176	0.377851	-0.335997	0.323967	0.132082	-0.112418	-0.2704	-0.298969	-0.0333093	0.0430009	-0.0969022
177	0.675199	0.585699	0.387607	0.440394	-0.0849815	0.0377228	-0.0746233	-0.0586194	-0.0848784	0.0674387
178	-0.448591	0.548153	-0.43764	-0.0046083	0.0430682	0.192042	-0.200371	-0.0814549	-0.0365974	0.0461499
179	0.0138443	-0.29139	0.133002	0.153807	-0.12626	-0.180487	0.110308	-0.0781221	-0.0178178	0.140469
180	0.449371	0.375618	0.0856326	-0.493123	-0.0708995	0.05333	-0.0191088	-0.168075	0.017325	-0.038377
181	-0.64425	-0.819451	-0.033368	0.214898	0.212923	0.00163207	-0.158256	-0.179263	0.207989	-0.0580394
182	-0.703395	0.129269	-0.29463	0.21633	0.155251	0.153406	-0.117591	0.146297	-0.111006	0.0585682
183	-0.0955171	0.286583	0.229052	0.109169	-0.2003	0.148384	-0.00308286	0.0669499	-0.0961444	-0.0578955
184	0.00805595	-0.255518	-0.210385	0.178787	-0.242198	0.141375	0.0781614	0.159258	-0.000266739	-0.00923105
185	1.1917	-0.500746	-0.0367664	0.151833	0.488447	-0.0554356	-0.0483198	-0.0620354	-0.0514144	0.023526
187	-0.331517	-0.303718	-0.108351	-0.318276	0.185377	-0.104496	-0.115398	0.00842868	-0.0997397	-0.169988
189	0.289676	0.294176	1.01468	-0.429709	0.273476	-0.165363	0.145883	-0.220175	0.0637035	-0.140353
190	0.0954183	0.579405	0.677652	-0.256966	0.220952	-0.0221133	0.0502253	-0.120535	0.0624197	0.0195068
191	0.630847	-0.0512687	-0.0465103	-0.284415	-0.0166685	0.45907	0.11536	-0.0204854	0.0790524	-0.00601489
192	0.292586	0.18993	-0.488066	0.0991027	-0.104584	0.0504017	-0.279674	-0.115697	-0.116509	-0.0765906
193	-0.585021	0.36025	-0.490733	-0.201113	-0.141637	-0.243692	0.119999	-0.029047	-0.050093	-0.0199826
194	0.403468	-0.53869	0.291665	-0.125922	0.147808	-0.079122	0.0643497	0.29237	0.0176235	-0.0547303
195	-0.0600585	-0.623939	0.0598384	0.333302	0.00817102	0.0794602	-0.0291382	0.110427	0.0203051	-0.114278
196	0.338482	0.201269	0.081324	-0.032585	0.0268486	-0.164753	-0.0737797	-0.054314	-0.101373	-0.0896441
197	-0.552226	0.689988	-0.815546	-0.047014	-0.26325	0.0559596	-0.0629371	-0.0559487	0.0674633	-0.0796435
198	-0.240311	0.302225	0.398454	0.197178	0.357947	0.0611927	-0.212491	0.194409	0.0711132	-0.306641
199	-0.0655052	-0.103881	0.145113	0.0635196	-0.214987	0.0494739	0.0206834	-0.0785916	0.0103472	-0.0832352
2	0.530735	0.335164	0.262061	-0.0778028	-0.327286	0.246135	-0.082357	-0.134521	0.0142979	-0.0822129
20	-0.13075	-0.878403	-0.749173	-0.187567	-0.197705	-0.115405	-0.0297391	-0.116571	0.0207152	-0.0345826
200	0.00641608	0.910158	-0.0284509	-0.0615289	-0.164036	-0.0220245	-0.215995	-0.21873	0.149429	0.041374
201	-0.398307	0.0683412	-0.133403	0.10201	-0.0547102	0.239954	-0.194445	0.291855	-0.0175503	0.083699
202	-0.092141	0.334802	-0.153288	-0.13732	-0.0996914	-0.187774	0.0198339	0.182029	-0.0791468	0.0375388
203	-0.168206	-0.223049	0.101553	-0.00123132	-0.110421	0.0138262	-0.0592632	0.0175206	-0.118982	0.133546
204	-0.100512	0.303906	0.399127	-0.267804	-0.187248	0.216054	-0.0685191	0.0571044	-0.0891915	0.0667879
205	0.269536	-0.749894	-0.391355	0.162479	-0.142304	-0.0278442	-0.0938435	0.0675485	0.0818703	-0.0673519
206	0.0994195	0.0625062	0.135974	-0.0133972	-0.0693506	0.144967	0.0112421	-0.0976612	0.122998	0.12382
207	-0.0659834	0.268111	-0.196496	0.0714189	-0.162125	-0.0917137	-0.25673	0.0689451	0.0982267	0.107941
208	1.14636	-0.170184	-0.0714105	0.208453	0.0329003	-0.0153162	-0.0139736	0.0010546	-0.152017	-0.0622058
209	0.156923	0.664314	-0.200102	0.146281	-0.349908	-0.267667	0.0287561	0.0501523	0.0178712	-0.00550764
21	0.241877	-0.546022	-0.179753	-0.111192	-0.0321766	-0.11095	0.040726	-0.105696	-0.0325371	-0.0854728
210	-0.950846	0.294806	0.060217	-0.142834	-0.332797	0.163818	-0.00457896	-0.0133652	-0.0268584	0.0346608
211	-1.32788	-0.350744	-0.171457	-0.150067	0.454411	-0.0213599	-0.17601	-0.0522126	0.0785742	-0.0321545
212	-0.236844	1.15712	0.0258948	-0.18005	-0.230485	0.328493	-0.0368596	0.00101414	-0.0423769	-0.00824625
213	0.680418	0.230982	0.217929	-0.182242	0.122305	0.047618	-0.309334	0.158667	0.0857861	-0.140523
214	-0.571821	-0.321773	-0.116923	0.168694	0.0478354	-0.00937933	-0.133474	-0.068214	-0.113868	0.0125137
215	1.36022	0.103509	-0.153631	0.150156	0.0833376	0.00360242	-0.0731831	0.0057356	-0.027956	0.0505051
216	-0.206254	0.0198353	0.925844	0.179929	-0.386952	0.0324863	0.0133177	-0.101744	0.0302273	0.0315634
217	-0.958933	0.771252	0.142496	-0.0287633	-0.101259	-0.0140436	0.0532339	0.0935436	0.00976056	-0.0115588
218	0.0927638	-0.294336	0.0655281	-0.273197	-0.241174	0.0652767	-0.00981343	0.0352092	0.240168	0.0183882
219	0.0548266	0.297139	-0.0342083	0.214082	0.141132	0.0871379	-0.0390314	0.00230316	-0.0101345	0.183567
22	-0.614885	-0.41489	0.118469	-0.0481929	0.40739	0.196446	-0.0948243	-0.0133801	-0.182439	-0.0261364
220	0.459692	0.381897	-0.240109	0.234648	-0.142028	-0.0300972	0.0295115	0.223935	0.0280577	0.0621353
221	-0.504565	-0.0828913	0.568667	-0.276123	0.0431328	0.394016	0.0455944	-0.0147867	0.03002	-0.0517888
222	0.839834	0.0642885	0.136233	0.0727125	-0.0496017	0.105535	-0.0108922	0.105488	0.181158	0.0770753
223	0.289072	0.607571	-0.375748	0.0856499	0.0417617	-0.043446	0.405483	0.0887744	-0.0135115	0.00800716
224	-0.282263	0.0974184	0.207705	-0.152146	-0.285534	0.00517968	0.0544469	0.0214503	0.0304654	0.161876
225	1.88665	0.306598	-0.312356	-0.0567808	0.220848	-0.0159087	-0.00606951	0.0173648	-0.0753153	-0.0385092
226	-0.491086	0.224277	-0.0308965	-0.418588	0.102367	-0.0210616	0.08593	0.0530548	-0.17498	-0.162088
228	-0.298533	-0.510274	-0.219572	0.0388515	-0.169174	-0.00215888	0.0953952	0.0330186	0.124595	0.0236807
229	0.0569	1.48413	-0.000950427	0.132088	0.193062	-0.135618	0.0589369	-0.0432045	0.00947735	-0.0552088
23	2.02916	-0.155267	-0.27888	0.154361	-0.193441	-0.0229381	-0.0331274	0.0439817	-0.0318045	0.0325883
230	0.0250834	0.0541888	-0.145777	-0.165671	0.0509119	0.113379	-0.00196229	0.261042	0.0303768	-0.109317
231	1.94012	-0.512209	-0.330289	-0.480576	0.0731318	0.00304461	-0.0208713	-0.122565	-0.130777	-0.114699
232	-0.773631	-0.332445	0.0442801	0.0728389	0.0525984	-0.0199912	-0.217466	0.0861382	-0.14116	0.010195
233	-0.50784	0.176023	0.242014	-0.0930658	-0.236866	0.0749897	-0.104702	0.060078	0.0131319	0.0058851
234	-0.580889	0.500407	0.355635	-0.00854174	-0.0074753	0.0632516	-0.0783831	-0.0924085	0.0277622	0.0242978
235	0.717936	0.118603	-0.0725223	-0.0132003	-0.249737	0.00725818	-0.346615	-0.0223952	-0.182294	0.0256008
236	-1.25496	-0.858734	-0.215969	-0.17077	0.17287	-0.108694	-0.0321159	0.0279879	0.0525486	-0.0814115
238	0.202456	-0.320611	0.453066	0.00220904	-0.0264332	-0.203719	0.289024	0.00848955	-0.136024	-0.144357
239	-0.29659	0.250006	-0.0458558	0.140545	0.0440791	-0.0123787	-0.11517	-0.133846	0.065067	-0.194494
24	-0.21002	0.422798	-0.229385	0.14524	0.0502951	0.194042	0.0537087	-0.101089	0.126938	0.0910117
240	0.397765	0.249735	-0.496626	0.248136	0.00556297	-0.161056	0.036171	-0.022357	0.311283	0.0265101
241	-0.128923	0.148289	0.0355475	0.353213	0.274226	0.0099051	-0.00731348	-0.0148774	-0.0585038	-0.179399
242	0.765895	0.279838	-0.548894	-0.159133	0.147079	-0.0502696	-0.00218606	-0.08262	-0.0259814	0.107797
243	-0.545153	-0.239219	-0.0178155	-0.192675	0.178398	0.038542	-0.0697542	-0.0486565	-0.0756611	-0.116854
244	-0.279986	0.253328	-0.189337	-0.145404	0.12227	-0.0613109	-0.0566867	-0.101345	0.0280183	-0.034714
245	-0.685909	0.0964581	-0.014779	-0.259193	0.120259	-0.135096	-0.0384917	0.0358656	-0.0244058	-0.0469958
246	-0.291425	0.55349	0.11213	-0.139566	-0.112223	0.10853	0.000615698	-0.143078	0.101091	-0.217832
247	-0.0462241	0.167179	0.628402	0.108665	-0.282851	-0.0205189	0.0130182	0.172371	-0.0433931	0.178311
248	-0.0907147	-0.234877	0.089385	-0.0147078	-0.158359	0.0624291	0.0728692	-0.0961513	-0.106411	-0.116702
249	0.463308	0.00650171	-0.220792	0.160128	-0.139861	-0.244386	0.0423454	-0.0428839	-0.217642	0.00243656
25	-0.975865	-0.802961	0.446206	0.245024	0.0307584	-0.146947	0.150978	-0.0846656	-0.0577924	-0.00496429
250	-0.0327967	0.240822	-0.233753	0.156362	-0.00195893	0.0904187	0.310075	0.109907	-0.124554	0.0133439
251	-0.187469	-0.154548	-0.131933	0.281076	-0.0880987	-0.0864104	0.0595589	-0.123725	-0.0995376	0.0030868
252	0.979446	0.0202212	-0.0846891	-0.354803	-0.089331	-0.223839	-0.0797029	0.0340763	0.0663375	0.0664414
253	0.367914	-0.405815	-0.188134	0.0272653	-0.0512608	0.140634	0.118255	-0.318774	0.21851	-0.0381802
254	-0.130701	0.0241659	-0.178731	-0.206324	-0.0139696	0.0588063	-0.103205	-0.042379	0.0807233	-0.0200105
255	0.0970281	-0.386003	0.248444	0.0543999	0.320613	-0.109126	0.174446	-0.240332	-0.0458047	0.374531
256	-0.502286	-0.104545	0.303132	-0.218455	0.089208	-0.324065	0.0513751	0.15429	-0.0522912	0.0493666
257	-0.133364	-0.000994021	-0.259377	0.025992	0.134131	-0.0433717	-0.107458	-0.0396056	0.140829	0.169434
258	-0.769277	-0.181486	-0.452872	0.105764	-0.077596	-0.0172319	0.0850386	0.0838203	-0.0397496	-0.00118761
259	1.05525	-0.0419063	-0.64862	0.331033	0.266224	0.107729	-0.15001	0.0303858	-0.131129	0.0550229
261	-0.173942	-0.155475	-0.14994	0.0209254	-0.0249376	-0.0864069	0.120722	-0.0027703	-0.0909247	0.0303272
262	-0.440312	0.0520207	0.0125193	-0.229489	-0.230851	-0.00812433	-0.0171141	-0.0345101	-0.271693	0.0542934
263	0.456632	0.305192	0.212621	0.150177	-0.251225	0.0627358	0.0236217	-0.0869606	-0.0181293	-0.0929065
264	-0.0246026	0.162408	0.154137	-0.274001	0.0868873	-0.0648395	0.0466247	0.0384288	0.129301	-0.133505
266	-1.38101	0.210423	-0.373822	0.028661	0.233669	-0.0100973	-0.24648	0.120636	-0.0297984	-0.00561574
267	0.126796	-0.217611	-0.0792043	-0.243873	0.212877	0.0498384	-0.0819517	0.128766	-0.0540583	0.0610452
268	0.616062	0.344031	-0.0506461	0.0775499	0.13332	-0.413012	-0.134872	-0.0779422	0.0527065	0.0276364
269	0.369793	0.753758	0.127368	-0.0446841	0.0966697	0.0371285	0.153325	-0.0131048	-0.0460879	0.00317087
27	0.294203	-0.673766	-0.0471271	0.33588	-0.0833734	0.205259	0.0485007	0.0518598	0.141991	0.0336651
270	0.192805	-0.168968	-0.383198	0.113521	0.260673	-0.0961739	-0.00683119	-0.027035	0.00911718	-0.0384311
271	-0.391066	-0.0843034	-0.159632	0.107196	-0.0933201	0.085746	-0.0183437	0.0273802	-0.0579963	0.0271569
273	1.27089	0.809237	-0.214245	-0.221791	-0.19949	-0.077542	-0.0378903	0.0454582	0.18719	-0.234851
274	0.564566	-0.0643901	-0.168841	0.257374	0.258599	0.130205	0.0729092	-0.116749	-0.0180074	0.141887
275	0.604391	-0.0524715	-0.113616	-0.114294	0.236971	-0.0336459	0.0340251	-0.0655484	-0.10952	0.315624
276	-0.0387559	-0.530792	0.127773	-0.0194589	0.0013355	-0.219349	-0.116558	0.0979284	-0.0295042	0.0457707
277	0.828985	0.459431	0.40796	-0.148406	-0.213758	0.0576557	-0.118403	-0.0334619	-0.0498077	0.104734
278	0.140204	0.127636	0.0891907	-0.0575405	0.120374	-0.00951955	-0.133196	-0.19445	-0.101866	-0.216664
28	0.18001	1.19091	-0.0519658	-0.118205	0.118868	-0.0371526	-0.139161	0.0160026	0.136164	0.00269291
280	0.231215	-0.277694	-0.235911	0.217083	0.126339	-0.146174	0.131037	-0.0297037	-0.266123	0.130073
281	-0.585914	-0.27922	0.0938013	-0.104438	-0.142223	-0.0981998	-0.0313807	0.0500067	-0.0598031	0.104422
282	-0.150913	-1.10058	0.367301	-0.0650628	-0.0416257	0.261676	0.026451	0.119542	0.117357	0.112006
284	-0.619559	0.0402667	-0.0206599	0.167656	-0.0605627	-0.0610181	-0.0765551	-0.0786239	0.0614099	0.0342232
286	-0.499102	-0.268816	0.259953	-0.0572564	0.0985681	0.0356919	-0.0272792	-0.0238305	0.0778289	0.0237717
287	0.435923	-0.0699232	0.135839	0.180221	0.134781	-0.352972	-0.0206665	-0.134315	-0.0300211	0.00278566
289	-0.504258	0.630188	0.202328	0.227083	0.0763468	0.0458179	-0.0871669	0.0357559	0.131192	0.0754235
29	-0.841658	0.19032	-0.562515	0.227029	0.128626	-0.0610032	0.136545	-0.0767446	-0.10163	0.0322503
290	0.194435	-0.0495723	0.0169027	0.21238	-0.00199575	-0.0748257	0.0461513	0.108674	0.109275	-0.0930793
291	-0.421476	-0.0563443	0.260416	0.0090226	0.0491037	0.0735018	0.163103	-0.0319708	0.0454725	-0.054979
292	0.340488	0.182627	-0.170497	-0.165253	0.084379	0.0424378	-0.305169	-0.118541	-0.0975947	-0.145957
293	-0.777666	0.505628	0.481134	0.389415	0.0953431	-0.0610658	0.064785	0.0513814	0.0305615	0.109681
294	-0.0742688	-0.574682	-0.163053	-0.0674885	-0.202544	-0.157065	0.00743316	-0.124548	0.0045661	-0.0440366
295	0.00472835	-0.161505	0.0307592	0.0650736	-0.172757	-0.113005	0.0261947	-0.0479196	-0.0297009	-0.0583665
296	0.0832497	0.419238	0.0313222	-0.0430007	-0.188848	-0.155334	-0.219495	0.0602415	0.0989147	0.16113
297	-0.117746	0.0882242	-0.103946	-0.254479	0.25483	0.0854278	0.119484	-0.0802631	0.0673702	0.0906808
298	0.206671	0.103861	0.104748	0.175865	-0.0633978	-0.0622721	0.080643	-0.0507976	-0.122608	-0.150042
299	-0.151816	0.205873	-0.104095	0.0364176	-0.0740055	0.0607138	0.109393	0.00764005	-0.224432	-0.268534
3	-0.0296518	0.540446	0.0146693	0.00933329	-0.271508	0.0255627	0.0675059	0.0556253	0.12951	-0.110399
30	-0.155846	0.0211102	-0.0122928	-0.0389099	-0.0175567	0.0613814	0.0396367	0.0353012	0.21221	-0.000299424
300	-0.374934	0.801663	-0.755373	0.0168898	-0.335411	0.202396	0.0480237	0.121861	-0.145306	0.0891964
301	1.25491	0.382619	0.436227	0.179585	0.0972259	0.0449511	-0.199357	-0.0789548	-0.0247114	-0.021021
302	-0.140005	0.143446	0.0290563	0.0424004	0.174967	0.0874344	-0.0500129	0.154835	-0.00701682	-0.00543265
303	-0.333092	-0.32357	-0.595358	0.0817819	0.0158677	0.045017	0.0768042	-0.0425933	0.0304789	-0.0538576
304	-0.494695	-0.149995	0.346245	0.113292	-0.0279083	-0.23372	-0.2148	-0.0173528	-0.134936	-0.0490126
305	-0.00400798	0.0889355	-0.400846	0.174849	-0.0280008	-0.0646953	0.0219118	-0.117173	-0.0404882	-0.0490944
306	-0.333316	-0.463794	-0.0468707	-0.196884	-0.159079	0.0295803	0.173532	0.0588309	0.111552	0.0533294
307	1.15108	-0.503843	-0.197647	-0.0255028	-0.20884	0.118007	-0.143481	0.0304972	0.0537235	0.0154366
308	0.258803	0.344078	0.159285	-0.0893765	-0.205961	-0.0419709	-0.00612448	-0.182949	-0.0888473	0.0876639
309	0.19159	-0.777265	-0.22924	-0.241364	-0.236017	-0.0464473	0.0825321	0.137687	-0.206082	-0.0492454
31	-0.238285	0.143414	0.117903	0.120458	-0.0503069	0.190689	-0.0436176	0.265932	-0.120736	0.160084
310	0.0490181	0.0936414	0.0335687	-0.298824	-0.240588	-0.130269	-0.0275158	-0.00984125	-0.0438082	0.07238
311	1.579	-0.256555	-0.056976	-0.0450498	0.116683	-0.0267754	-0.0822846	0.0975563	0.160852	0.0214969
312	0.409506	-0.474203	-0.0356499	0.0827354	0.086627	-0.202642	-0.161999	0.0628166	0.0121588	0.0622315
313	-0.0599672	0.581062	0.0563701	-0.309846	0.0728019	0.00458336	0.118984	-0.0349952	0.00348318	-0.0652901
314	0.047328	0.220488	-0.296214	0.171793	-0.0119891	0.295365	-0.0795534	-0.0920751	-0.0266147	-0.00851643
315	-0.0955482	0.259519	0.114807	-0.0765501	0.0315753	0.00383339	0.170561	0.157174	-0.0209665	-0.186629
316	0.0568525	-0.408218	0.388015	0.0759895	0.0985827	0.241946	-0.140371	0.126624	-0.201178	0.0571621
317	0.877669	-0.181372	-0.268024	0.0393233	-0.0930124	-0.190096	-0.0877489	0.0960738	0.0341174	-0.143507
318	-0.898257	-0.520744	-0.303353	0.154593	0.117084	0.159341	-0.272715	-0.0112846	0.144784	-0.0183606
319	-0.0896722	-0.304299	0.00845913	0.089542	0.155445	-0.192536	-0.0137113	-0.0105442	-0.0933367	-0.00329933
32	-0.0713886	0.739656	0.351839	0.140058	-0.0462363	0.22266	0.1906	-0.0221143	0.0570346	-0.159544
320	0.292604	-0.489685	-0.264447	0.105197	-0.156583	-0.117637	-0.196448	-0.19424	0.0674022	-0.0485658
321	-0.580695	-0.271953	0.139299	0.184513	0.162578	0.0581161	0.29381	0.0466899	-0.0676192	0.125824
322	-0.266186	-0.180269	0.255533	0.330725	-0.0691761	-0.212266	0.0892615	-0.0451682	0.0348873	-0.250572
323	2.41871	-1.07361	0.164849	-0.126753	-0.120558	-0.0523601	0.02495	0.0457431	-0.0149995	0.0193119
324	-0.00500051	0.190071	0.139101	-0.0267943	0.121919	-0.107798	0.14015	0.0571148	0.0919633	0.119429
325	-0.210084	-1.01332	0.0816126	-0.0190223	-0.309379	0.0780135	0.117812	-0.0732222	-0.0792604	-0.00106979
328	0.0330609	-0.570539	0.238646	0.221859	0.341665	-0.0140386	-0.0190927	0.112733	0.227317	0.0258357
329	0.036936	-0.330754	0.176362	0.0949874	-0.47754	0.0753514	-0.0673865	0.183448	0.0828202	-0.0617318
330	0.459893	-0.567389	0.0754579	0.136763	0.00921841	0.00514527	0.155338	-0.0484291	0.122928	0.00806324
331	0.300329	0.110191	-0.0955998	0.183336	0.144353	0.235051	0.0761567	0.075574	-0.0791068	0.155396
332	-0.0324614	-0.750652	-0.128211	-0.269198	0.238297	-0.38081	0.0366984	0.0271855	0.0768085	0.109834
333	-0.0867861	0.0516696	0.121979	-0.0649838	0.083876	0.27235	0.0737839	-0.0745323	-0.205826	0.135744
334	-0.270253	-0.232395	-0.055551	-0.00734967	0.265451	0.0744182	0.0548966	-0.0591052	-0.0292141	0.0262987
335	-0.166612	-0.633415	-0.383994	-0.101265	0.209489	-0.0526212	-0.398828	0.0655105	-0.0488739	0.0142671
336	0.0320837	-0.166994	0.418523	0.155423	-0.189935	0.0959874	-0.299752	-0.0572402	-0.0421589	-0.026545
337	0.489751	-0.0456019	-0.106618	-0.262877	-0.00123767	0.197803	0.0895347	-0.0793719	0.185249	-0.130151
338	-0.106862	-0.157115	0.159553	0.131587	-0.0299909	0.00991442	0.0376639	0.061988	0.0266909	0.114903
339	0.955598	-0.2577	0.846472	-0.138758	-0.0242367	0.0995675	-0.0155251	0.115108	-0.0730952	-0.017106
34	0.636512	-0.334898	-0.39346	-0.255137	-0.121526	0.0458446	0.17844	0.0287817	-0.0484078	-0.0359082
340	1.14447	-0.200681	-0.77145	0.00723959	0.101487	0.313811	-0.0125176	0.106963	0.0304441	-0.128377
341	-0.238735	0.145595	-0.237474	0.0867101	-0.0224293	-0.0885813	-0.0268824	-0.0292205	0.123759	-0.109946
342	0.138162	0.35479	-0.0835155	0.0911645	0.0484441	0.0348507	0.00753395	0.0747317	-0.0839452	0.0475658
343	-0.456088	-0.366925	0.307411	0.189872	0.447533	0.0748259	0.34579	0.122222	0.0784144	0.0167974
344	-0.0105376	0.0269857	-0.013367	-0.103921	0.0504893	-0.0826487	-0.177238	-0.191947	-0.177095	0.00620701
345	-0.289125	-0.226284	-0.337225	-0.0667426	-0.0506831	-0.103936	0.0963964	0.123179	0.124135	-0.176953
346	0.568633	0.36873	0.18125	-0.278688	0.0975977	-0.12858	0.407186	0.0278568	0.19824	-0.173377
347	-0.386747	0.331877	0.354558	0.0336169	-0.0722467	-0.070983	0.0158473	0.0371093	-0.027084	-0.103425
348	0.390701	-0.168413	0.121046	0.0116952	0.0401984	0.140786	-0.0615141	0.137187	-0.0759498	0.0733688
349	0.564096	-0.105888	0.0695968	0.206277	0.167573	0.246402	-0.0356829	-0.11582	0.0269696	-0.0196733
35	-0.467268	-0.516321	-0.169699	0.348935	0.00172774	0.294948	-0.055941	0.0428973	-0.0118618	-0.00498054
350	-0.105781	0.0677023	0.24648	0.0942429	0.224343	-0.0993618	0.0101538	0.103647	-0.19154	0.0939566
351	-0.753642	0.0232532	0.0168931	0.0120763	-0.160126	0.113507	0.115124	-0.166113	-0.0991896	-0.107954
352	0.301622	-0.650937	-0.319834	0.00717765	0.110126	-0.0915984	0.236739	0.00228038	-0.166454	-0.00315611
353	-0.362141	-0.372581	0.149609	0.289966	-0.0308766	-0.049998	0.111613	-0.0810497	0.271318	-0.035066
354	0.439093	-0.135433	-0.135408	0.136776	0.285208	0.177813	-0.00407509	0.0486524	0.0548261	0.0235804
356	0.606082	0.684499	0.027664	0.469738	-0.0693018	0.0569375	0.0192806	-0.016998	-0.00603626	-0.0740167
357	0.130224	-0.379397	-0.0809302	-0.0689331	0.284686	0.142985	0.0718575	-0.0152685	0.215075	0.351258
358	0.50805	0.0374969	-0.0241472	-0.0707316	-0.0226873	0.0677022	0.0631438	-0.100555	0.142861	-0.0623092
359	0.0704455	-0.574115	0.345594	0.0709061	-0.120122	-0.114083	0.078578	0.111126	0.120411	-0.0702413
36	-0.313897	0.0752305	0.0445627	0.265609	-0.0116161	-0.00282517	0.193746	-0.0632485	-0.150533	0.20825
360	0.514663	0.253256	0.237741	0.0753852	-0.0679365	0.0478153	-0.107974	-0.124622	-0.0436354	0.0619278
361	0.0126098	-0.186487	0.0713977	-0.163333	-0.124582	0.122505	-0.200844	0.163004	-0.21617	0.0687864
362	0.0204672	-0.514184	-0.0536775	-0.00780043	0.0558296	-0.00842121	-0.119537	0.0262317	-0.102034	0.101484
363	-0.55039	-0.13328	-0.548804	-0.124636	-0.213148	0.0494075	0.0656893	-0.0101062	0.171575	0.0858392
365	-1.97477	0.479489	0.112699	-0.0382159	0.00360975	0.0354137	-0.293494	0.0942487	-0.00259667	-0.0185925
366	-0.474523	0.314951	-0.122091	0.0225876	0.117851	-0.105506	0.215315	-0.0497085	0.0986373	-0.0669654
367	-0.493815	-0.102188	-0.113072	0.327272	-0.103182	-0.066093	0.119902	0.106654	-0.0472444	-0.101917
37	0.257589	-0.683172	0.31522	0.195484	-0.360851	0.0841262	0.185113	-0.128882	-0.139263	0.0319131
39	-0.109384	0.793459	-0.215939	0.092943	-0.0816863	0.171717	0.109623	-0.188901	0.239584	0.24639
4	-1.92361	0.219509	0.355746	-0.00226264	-0.120885	-0.0509771	0.0200734	-0.0217486	0.0237554	0.0289089
41	-0.0396077	0.0627446	0.10157	0.0226332	-0.0217477	0.061656	-0.12535	0.0500704	-0.0865444	-0.0628497
42	-0.403473	-0.258292	0.400732	0.18954	-0.14652	0.266105	0.153404	-0.046579	0.0588005	-0.0487721
43	-0.00229989	-0.124797	-0.24916	-0.090074	-0.165048	-0.0787265	0.0132266	-0.0547651	0.0343948	0.0217294
44	-1.13158	-0.721747	0.430866	0.0136478	-0.389217	-0.110033	0.0812253	0.0932718	-0.102527	-0.00231307
45	-0.146604	-0.398333	-0.209667	-0.206817	-0.243233	0.0566988	-0.239376	-0.0277996	0.066983	0.0427653
46	0.404069	-0.213353	0.237937	-0.164768	-0.0563422	-0.105414	0.297608	-0.05861	-0.0543229	0.0553825
47	0.890056	-0.445297	0.0514973	0.108221	0.20765	-0.0206973	0.0480228	0.0923208	-0.0520941	0.0190704
49	1.42293	0.695045	0.0246823	-0.0818913	0.218324	-0.0486471	0.122873	-0.096825	-0.121007	-0.0346941
5	-0.664216	0.648522	-0.0575423	0.249411	-0.107701	-0.297492	-0.00984382	0.0687991	0.137013	0.118291
50	-0.304796	0.115542	-0.112196	-0.216851	-0.0148697	-0.0954481	0.0417901	0.226536	0.16636	-0.00368611
51	-0.862761	-0.0922132	-0.294193	0.095872	0.232431	0.0643804	0.068598	-0.00198852	0.121017	-0.119714
52	-0.14108	-0.182514	-0.151317	0.0992486	-0.162112	-0.154108	-0.0482187	-0.0907259	-0.179751	-0.0411341
53	0.24901	0.193587	-0.144188	0.312132	0.14235	-0.153232	0.30252	-0.220928	-0.102769	0.0302831
54	0.711106	0.634176	-0.144326	0.0778524	0.0457512	0.28629	0.152975	-0.0370327	-0.130763	0.0194601
55	0.135158	-0.242068	0.00622063	-0.177855	-0.214399	-0.121473	-0.00389863	0.056633	0.075107	0.0572825
56	-0.1598	-0.0123257	0.197942	-0.18915	0.0107562	0.076271	0.166569	0.106919	-0.221101	0.140975
58	-0.451872	0.117902	0.37815	-0.161324	0.21086	0.350875	-0.0900949	0.0974809	-0.223771	0.0891882
59	-1.27107	-0.634861	-0.379583	-0.104739	-0.0256082	0.15825	0.20291	-0.136378	-0.041967	-0.00715505
6	-0.252932	0.0163939	0.0758105	0.0147443	0.132598	0.0173548	-0.0581218	-0.0198111	0.0105557	-0.223382
60	-0.135574	0.127457	-0.0796559	-0.256315	-0.0437353	0.0344689	0.0212772	0.0943758	0.0634397	-0.114284
61	0.0991829	0.212459	-0.555584	-0.207541	-0.0860151	-0.276291	0.0371892	0.0304481	-0.117584	0.00189739
63	-0.246522	-0.131754	-0.367563	-0.310042	0.167666	0.116968	-0.0421165	-0.0205486	0.0298445	0.0418568
64	0.00803335	-0.536768	-0.138283	-0.357434	-0.286699	-0.221603	-0.248869	-0.124135	-0.149995	0.0778344
66	0.273059	0.0752484	0.262238	-0.276154	-0.0218655	-0.0439779	-0.0159543	-0.194367	-0.040288	0.13113
68	0.511923	-0.442982	-0.201665	-0.122414	0.0922698	-0.107641	-0.000291065	0.0601068	-0.0448349	0.0574274
69	0.181132	-0.104487	0.156498	0.166614	0.0269847	-0.253254	-0.186743	-0.0242268	-0.0676486	-0.179953
7	-0.167029	-0.194564	-0.0223316	0.0495684	-0.110899	-0.0862201	0.0411861	-0.10561	0.0231542	-0.00539185
71	0.116543	-0.00149463	0.123917	-0.116368	0.0948162	-0.00116819	-0.0642907	0.0294439	-0.112439	-0.0288524
72	1.39935	-0.460185	0.501745	-0.146707	0.0334202	0.185716	0.198058	-0.0807461	0.0404785	-0.124259
73	-0.46983	0.0754605	-0.0860863	0.129584	-0.280138	-0.0175548	-0.0326029	-0.123291	0.131295	0.0237212
74	0.0898699	0.405741	0.0794559	-0.148312	0.0511185	0.00492724	0.128775	0.18415	0.146997	0.18105
76	0.170535	-0.0503457	0.360495	0.152047	-0.213393	-0.116426	-0.0965631	0.0611255	0.025989	0.0402072
79	-0.814347	0.164031	0.149412	0.0532311	0.456811	-0.119515	-0.0157353	-0.169964	-0.120594	-0.0885967
8	-0.578705	-0.630902	0.0457898	0.196554	-0.025256	0.211356	0.0649328	0.015616	0.0529529	-0.05454
80	-0.152643	0.637534	0.340105	-0.0982303	0.27083	-0.0294199	-0.0551205	0.0534155	-0.0187085	-0.0192287
81	-0.212414	0.875891	-0.281565	-0.0969636	0.0806489	-0.299105	0.0256432	0.120177	0.0165629	0.0748291
82	-0.326042	0.0212588	-0.0626171	-0.121028	0.0642852	0.0369577	-0.177808	0.0501572	0.11974	-0.0821241
84	-0.260497	-0.867964	0.253473	-0.116394	0.189899	0.0732323	-0.0955791	0.00692061	0.0756674	0.050038
85	0.505072	0.759382	-0.177565	-0.150102	-0.225145	0.0141683	0.22344	-0.0285172	0.030182	-0.00221087
87	0.76892	0.515369	-0.15686	-0.103839	0.192774	0.272561	-0.194738	0.0118187	-0.162892	-0.0103403
89	-0.3684	-0.497437	-0.131792	-0.0170615	0.0498179	-0.216119	0.287259	0.0999724	-0.0137293	-0.0332715
9	-0.55462	0.147739	0.322459	-0.0225809	-0.322359	-0.18204	0.143996	-0.138314	0.0260219	-0.00718588
90	0.035239	-0.261268	0.144304	-0.00478726	0.142425	-0.0235882	0.12672	0.000834361	0.00702097	-0.239535
91	0.0441721	-0.394142	0.124887	0.150247	-0.0160373	0.315518	0.046553	-0.0875066	0.18173	0.0113007
93	-0.258483	-0.171688	0.239821	0.0284417	-0.122855	-0.0396401	-0.00898732	-0.0755946	-0.132221	0.0597852
96	0.283184	0.144372	0.0228616	0.17866	-0.276522	-0.133385	0.149963	-0.153234	-0.0792884	-0.071667
97	0.0534589	-0.589164	0.0626879	0.151417	-0.0133913	-0.155333	0.0679273	0.121021	0.139987	-0.115515
98	-0.110043	0.321738	0.0119777	-0.144772	-0.152264	0.1321	0.149486	-0.0592603	0.0110972	-0.123662
99	-0.803853	-0.542296	0.235223	-0.468578	-0.231956	0.0969098	-0.0618469	-0.0528624	0.0204153	0.0811051

## Sheet: VGG16
ID	DL_1	DL_5	DL_8	DL_12	DL_69	DL_93	DL_108	DL_118	DL_131	DL_132	DL_248
1	8.69019	3.84413	9.79728	-20.1316	13.1422	-5.96829	7.54596	-8.56841	-3.22503	0.979105	-0.657291
10	-8.43799	18.4491	-22.328	-18.0609	4.31595	0.302869	9.22773	2.06039	7.38762	2.10575	1.14322
100	13.3568	3.37684	-17.3445	-6.18524	21.2163	-12.3113	4.69818	-6.42885	8.78013	-1.68796	2.27289
102	-1.7853	26.7861	-16.612	-8.55519	-18.5587	6.93058	9.33098	-3.30921	3.57832	5.57957	2.37904
103	8.8932	-5.25478	2.86281	-0.425426	-5.60119	7.49322	8.75149	-3.7771	-16.1905	10.9655	0.603869
104	42.59	10.3557	11.0632	0.437999	8.69608	-7.73076	-2.11338	-9.97337	8.6871	12.7988	-0.246259
105	3.4353	-7.6417	2.84721	-2.66581	6.69611	-1.17016	5.8202	-12.734	5.98578	-8.44571	3.7569
106	-6.26748	-11.3718	-7.79731	0.279141	-0.529593	0.593675	-1.01478	-0.749772	-1.14031	-0.510514	-0.125519
109	-35.2444	11.717	-4.60198	2.31251	9.2587	-4.60829	2.42149	-2.08195	1.31338	1.62781	-6.65559
11	24.4167	-8.10882	0.285775	-3.95297	-0.470045	-0.959099	1.66357	2.99932	-0.619112	4.5749	-4.31231
110	-18.1569	14.8165	-6.79581	1.33889	6.54704	-1.13307	9.02089	-5.158	3.87114	7.22913	-2.09381
111	-8.04835	13.8046	4.59852	-14.1575	-9.95948	-6.62085	12.7421	-0.219507	5.0246	-1.71543	-0.914751
112	11.9886	-8.25561	-13.944	-8.73718	2.5227	-5.17118	3.27688	3.58671	0.270261	1.79086	0.0431614
113	-5.61625	-2.33608	-10.118	10.7134	4.90862	-2.10308	-4.51848	3.16346	-4.55066	1.68592	7.61316
114	-11.3934	25.5631	18.5157	0.606651	5.45751	-1.31009	-3.82334	-4.02183	-0.775546	-2.4423	-1.69877
115	-14.0567	19.3109	-5.15967	-5.24688	10.6112	5.27217	-4.72413	-14.3253	-8.6508	6.52251	0.16736
116	-7.07646	-3.38579	-3.86866	4.11625	5.11799	-2.37681	4.99346	4.0093	-2.06768	-0.866487	5.32743
117	4.5159	-3.28085	4.76227	3.6778	-4.26298	-0.350558	-1.98155	3.45857	-5.79816	-8.01644	11.06
118	46.3334	3.17585	-7.67871	-4.32372	-3.81772	4.44355	-1.80486	-10.7006	9.00614	-4.60565	0.0115107
119	-16.1889	-9.75183	-7.36383	2.80813	-0.66906	-0.668297	-0.640421	2.98607	-2.09025	-0.757868	1.68855
12	-18.2009	-8.43232	-2.74217	-4.59953	3.62729	-3.8808	-3.33236	6.12093	-2.45501	10.6715	-1.31242
120	-35.4207	-1.88681	-0.477966	-6.67881	-0.297498	-4.65515	1.04962	-2.41351	1.99445	2.54021	-7.57114
121	24.1525	24.0398	-0.814953	6.28277	-23.2756	-0.598682	-6.16672	0.352418	-5.7474	-4.35485	-0.0124151
123	-11.185	-19.3792	5.14066	2.44744	-8.90112	9.13473	4.10942	-11.7766	-8.6942	0.86093	1.90722
124	-28.5049	-3.13017	-4.6547	1.74089	-1.86884	-1.22545	0.154225	-0.712974	-0.0510485	-2.66213	3.39553
126	5.62467	0.747441	-18.4459	3.93617	-3.52304	-5.79205	1.92751	11.7818	-3.88481	1.49888	0.128956
127	-1.58128	2.71401	-6.72921	-5.02845	12.0076	-3.63569	15.5046	0.679531	-3.38417	-0.546198	0.47434
128	-18.8678	-8.47749	-7.17752	4.07019	-2.47294	-0.666625	-1.4615	1.16576	-0.695391	-0.0633146	0.362102
13	-33.0324	-4.83302	22.1305	-12.3338	-2.46806	-0.966449	7.17711	-8.06282	-16.3722	3.3164	2.06119
132	7.74665	3.37931	-1.89084	-5.85237	-3.91157	-5.24647	7.48417	5.26727	12.3186	-5.76621	0.987858
133	-11.9902	-8.71489	-1.8231	2.52845	-2.16891	0.986459	-3.75001	0.24358	-3.19246	4.07339	-0.663884
134	32.6717	-2.5475	9.54749	-13.1028	10.9452	-6.24286	-10.163	4.61688	-5.46353	8.35393	2.13405
135	-25.2295	-16.4483	-0.43644	0.110505	-0.34143	-0.552334	0.178604	1.79625	-0.715402	-1.45838	2.54269
137	-30.9522	-5.28611	-7.96337	1.20753	-2.45957	-0.156348	0.266636	1.03129	-0.270328	-0.744802	-0.556814
138	-17.3346	-2.41283	-4.47124	-2.94072	0.330062	-0.591241	2.42743	0.35528	-1.30457	0.365568	1.63977
139	-13.5503	-7.06552	-1.99208	-4.57887	-2.28846	-3.44039	3.64565	-3.85138	2.91092	-0.895545	-2.1423
140	-5.77448	0.876972	-4.9435	2.34305	2.5501	-1.44124	-3.29486	2.2081	0.872408	-3.92245	-4.00241
141	-16.697	-19.4632	0.636421	3.85485	-0.715169	-2.21294	0.339362	2.35113	0.924662	0.893407	-3.32292
143	37.1968	-4.75025	5.65145	-7.28953	0.388053	-0.882659	3.01264	-0.862516	2.6645	-1.71893	4.88729
145	-9.4109	-17.8503	4.57842	-6.75459	-5.80187	-2.88586	1.38932	-0.996546	-0.69546	0.286703	-2.10929
146	3.3667	-0.0923505	1.04852	3.25795	-5.08394	-4.29137	-5.5969	-1.99153	0.184244	7.3852	0.362675
147	3.42621	-19.9945	-15.922	-2.25257	3.17089	10.7256	-7.94272	-1.59685	-17.0095	-6.48645	0.401326
149	14.1104	18.2691	-3.04282	-0.384233	5.41273	-12.9111	7.2294	4.36686	-7.49592	-1.66349	-0.250855
15	24.4287	14.4643	30.6987	13.2264	-6.77138	-0.685517	9.24043	6.58951	10.4254	-1.36352	1.6297
150	-0.716926	8.29121	-14.9619	16.0874	-8.72729	-3.12082	11.9847	6.70261	1.40943	0.282356	1.78027
151	30.2032	-2.36987	0.438208	-3.24575	3.62699	3.47988	3.98883	0.123169	-6.2922	-2.69007	8.9053
152	-24.2454	9.65564	-3.18102	5.6344	0.133356	1.80508	0.722804	1.8594	-1.75918	-3.28353	5.67153
153	18.1782	-20.0918	-4.82645	-29.455	12.0043	-0.133572	-4.88354	-7.4238	0.361327	5.64051	0.0445838
155	19.4926	-6.85593	-4.82678	-0.326622	-4.89194	-2.57451	-0.772268	2.48371	4.29828	0.310769	-3.34588
156	-19.9323	10.0278	-0.219333	-12.9921	-6.84906	7.25054	10.0222	-9.55002	8.43579	-8.32672	3.6249
159	-1.44905	10.3382	-8.03287	4.07256	3.7701	5.1785	-4.85333	0.979396	2.36058	1.31244	5.1438
16	48.2217	5.77247	7.38244	2.40951	-3.20859	2.35151	-3.012	0.712586	6.85641	-7.00099	6.10603
160	-4.66169	-7.22881	-1.21789	2.97629	0.70175	1.5894	-7.9735	9.7199	-0.757375	2.22756	-0.108295
161	20.4827	2.02127	0.164975	-13.9418	-7.96614	2.32664	2.92457	1.81655	0.0300427	-2.79924	-12.2057
162	18.6048	18.8543	10.003	-11.5289	-3.7961	11.0448	-2.09335	1.6945	10.2047	-0.589789	-6.09631
163	21.5767	-16.9173	47.1799	-0.430362	5.23976	-4.26823	16.0979	7.49608	-6.04018	8.15692	0.3639
164	0.0927188	-40.6803	12.5009	23.9093	4.86183	13.5752	-7.795	2.58779	0.397141	4.12899	0.712315
166	-20.8621	-1.97098	-5.59961	2.65116	-4.17127	-3.03329	3.36019	-0.28926	0.494559	-1.91345	0.0644019
167	30.991	-9.70261	-1.16273	-2.77156	-0.434278	-4.02404	-4.41886	-2.48685	-2.01117	2.75288	-8.17512
169	5.29166	-2.01662	1.35712	14.179	13.6296	12.314	-6.57472	0.399705	3.06633	-3.66702	0.0982311
17	22.0387	-11.627	-11.7853	5.48264	-11.2283	-5.4399	-0.720474	6.31771	4.56978	19.7907	-1.80168
170	32.424	-14.6247	-10.8567	18.9858	6.48764	-7.20554	-5.17251	-9.3241	0.0738696	4.85264	-5.28692
171	8.34983	8.25425	4.2714	5.95817	8.42071	8.00825	-5.15587	-8.39035	-12.4647	-12.021	-8.23277
172	8.34811	-44.6912	16.8355	-3.23867	7.62726	-6.76105	4.30003	-6.56997	-0.674831	1.15269	0.750752
173	-15.1143	12.7662	23.1399	27.3007	3.76989	-9.97443	-12.2621	-6.29102	3.95647	3.61299	-1.75633
174	-22.194	-3.41951	-17.6354	2.09003	-15.4832	-2.65171	-0.777267	12.8929	0.842751	0.974361	-1.18124
175	43.1885	10.9309	9.92294	45.1028	4.09413	-6.34012	7.67133	9.22358	-7.49683	5.30524	0.191893
176	-33.9814	1.40875	-8.52523	5.31819	3.0549	2.76194	-1.31492	-1.84093	1.59513	-0.648744	1.05759
177	27.9357	6.98912	16.3746	-5.99388	1.74566	1.83612	-4.27416	1.05485	-4.93246	2.50535	9.15674
178	-22.5437	-15.7364	23.5361	0.382534	-8.36524	-1.58144	2.96864	-11.3617	-5.15937	-6.42781	0.12239
179	-13.957	-3.73308	0.953451	4.86666	1.23832	-1.46879	2.29418	-4.57908	2.10936	-1.00272	-4.42773
180	8.58168	18.2377	-1.04403	11.9512	-11.0994	6.63391	6.10809	3.17181	-4.19415	4.67464	0.650895
181	39.137	10.3603	-3.78263	9.65969	-6.30321	7.58228	1.432	0.837958	1.74502	-12.3662	0.645718
182	34.3759	5.44303	10.6769	17.9978	9.96413	-13.7734	-0.0400472	-1.62223	2.06869	-11.9963	0.210757
183	-21.933	-5.49426	6.7003	-29.8719	9.892	-4.74386	5.49541	0.0251185	-12.8749	1.68635	-0.364082
184	-23.837	-24.4616	8.12867	29.8523	-3.81858	13.6301	-7.05278	-12.7225	7.24879	4.52482	0.679571
185	49.6448	6.15139	15.3853	-7.27573	-4.49171	6.2654	-7.89972	-4.25516	-16.9537	5.49321	1.73825
187	-4.65393	10.5024	-2.53238	-7.7319	-0.226327	1.82432	-0.830998	3.40325	-2.67372	-1.15471	-4.22504
189	31.6296	-18.3144	37.9121	-13.1192	9.04547	3.41339	13.1634	2.23144	3.47576	4.31199	-0.408139
190	-24.2619	12.866	6.26208	-14.7837	-3.40983	-5.94228	-9.72511	7.1156	-10.2208	7.44956	1.08718
191	-13.6343	-18.2662	7.28493	-2.26974	-2.41074	-4.32598	0.773998	-2.04976	-3.05059	-1.57574	1.2395
192	-23.5017	12.466	-12.3977	-2.19317	3.7406	-2.59406	2.14069	-0.897432	0.152996	6.60482	1.51617
193	-33.5261	-3.23365	16.5744	-4.80007	-2.21621	-11.5129	5.10732	-4.04159	4.55826	6.89018	1.98071
194	-33.6267	5.99188	-1.56171	-4.3353	-0.808735	0.0615331	1.06775	0.310504	0.94277	-0.879139	-5.94086
195	-16.8368	-2.93012	-13.3554	0.830344	5.68317	-0.100478	4.2395	-0.0941047	-2.88597	-0.33265	0.62958
196	16.8378	8.83753	18.6753	-8.45105	-1.06328	3.14623	-6.48562	0.511047	-1.37904	1.81077	10.2269
197	5.67412	-27.284	26.73	17.7038	3.06795	10.488	-13.7799	-8.00454	3.65596	-3.51338	-0.371951
198	19.8103	0.641875	8.69565	0.797071	3.69109	-7.25193	0.694726	1.4045	4.10688	1.17375	-1.92021
199	-11.5549	-8.09828	14.7373	-0.170082	12.3916	-0.820415	4.20923	-10.9796	-8.92712	4.06957	-1.7152
2	27.1221	3.70789	3.61872	-7.02339	0.459022	-1.14644	1.0942	4.62773	-4.88357	3.81635	-10.9734
20	11.176	-19.6266	-9.58671	5.13176	12.9072	9.93279	0.379979	-2.64809	14.0862	-4.10823	-4.11417
200	-18.2238	-4.446	6.56515	4.68239	2.73522	5.81255	3.39539	1.75278	-2.15401	-0.586937	-4.52781
201	-14.6538	20.4775	2.50747	2.57959	3.57975	7.64898	-3.18124	-5.03628	-2.65382	5.26677	-7.27873
202	-21.5157	-13.5849	-15.1462	4.52112	-5.3488	10.7653	-9.67979	0.689969	6.15539	-0.0885897	1.26159
203	-25.9179	5.21697	-0.925638	3.11723	2.775	3.57243	3.02664	-0.0210948	-0.584069	-5.00649	0.897978
204	9.79498	-18.1918	-11.8089	-7.12084	-11.3647	3.83057	4.75318	5.38354	-1.92707	9.48897	-2.27824
205	35.7534	0.538228	-0.032127	5.7974	-5.57991	0.950853	0.426078	10.7153	9.05259	1.44455	-7.46028
206	14.8355	19.926	-14.0134	11.7174	4.80741	-5.48022	2.26496	-11.6567	-6.01523	9.57279	1.57764
207	0.836628	29.33	11.9378	41.1325	-1.90897	-18.8675	10.2608	4.65971	2.52404	2.28417	-0.521863
208	-20.2544	5.45687	19.5321	14.4079	2.45105	3.95619	1.18228	14.9216	0.173291	14.3176	1.82623
209	-35.3765	-15.9929	14.7978	10.4802	-1.95547	7.81057	10.8309	-7.8815	-6.3061	-5.40454	0.297559
21	-32.9599	-11.6869	-5.48659	-3.35699	-0.982226	-4.40605	2.56365	2.37691	-0.836493	2.76276	-6.90515
210	40.0906	-7.68872	8.14824	-3.87903	8.25302	1.03914	-2.03015	-1.81636	-1.11205	2.30047	4.61342
211	-23.8981	-9.06797	2.48424	14.7903	-0.156056	1.71312	-8.15886	-0.92404	-0.647374	-0.822139	-3.87203
212	8.71281	-2.60941	18.475	-2.50245	0.712519	16.0222	20.6904	4.59672	8.13353	-4.7869	-0.447779
213	-12.6612	-9.08083	8.48487	-1.38581	10.9078	-1.98223	-0.932092	-6.84167	-8.69145	5.60494	-0.0265152
214	-3.86489	16.6696	-5.84313	-12.1402	13.5722	-13.6369	-17.2632	7.34943	7.59311	-12.3469	-0.421871
215	-27.25	5.46626	11.2572	5.42087	3.23905	2.79445	-0.581225	-0.12745	6.79939	-1.63681	-4.1019
216	32.7625	10.9187	5.67671	-9.21092	9.94725	-3.68581	-4.21001	-5.74754	1.97745	4.37749	1.77337
217	40.5769	-26.6163	-21.5579	-1.12144	-5.92254	-1.3271	0.309016	7.6828	3.07444	-1.91881	2.47426
218	27.4356	-2.46684	-9.5844	6.46623	-6.13419	-6.50749	-0.73962	5.81552	7.05786	-4.18595	6.56517
219	-5.29965	-1.9386	-13.8855	-1.2153	-3.37983	-2.58989	2.2161	-6.47117	4.30443	-6.59988	4.0884
22	-30.5598	-11.2755	3.44921	-1.49355	1.54493	1.25679	0.543469	-2.24326	3.84634	-2.03676	9.30247
220	30.3547	-13.328	0.0177729	-17.4156	-4.71761	-0.963148	1.97884	-9.24069	3.91088	16.7685	-1.16083
221	-12.0638	18.6903	-6.20938	-0.668613	8.66303	1.97757	-4.72963	1.10861	-13.1027	0.237288	1.08153
222	-30.5738	-8.06479	0.153364	-3.12987	-3.97633	-0.481132	-2.94782	-1.13325	1.22352	-1.25846	0.296641
223	-13.5043	-7.66195	1.36651	6.43576	7.5079	-3.00307	-6.39361	-4.2893	-0.260143	3.52623	-9.96453
224	-5.3903	-3.46176	14.9358	11.1263	-6.76846	-14.8087	-9.22862	-1.82618	-4.80454	-7.76314	-0.598693
225	35.1621	26.5688	11.6388	7.62987	-11.9772	5.32046	12.5146	-2.52525	-2.69568	11.8406	0.458107
226	48.4631	-7.8061	0.160394	-1.21903	-8.49812	-16.1871	11.5354	-6.18836	2.12269	-0.14917	0.377347
228	20.3266	-5.1578	-13.9898	5.36151	10.8691	-7.29933	-0.695583	4.37152	4.01058	0.979633	-0.720469
229	11.2005	-21.0247	-5.54169	-17.4917	13.4086	8.81899	10.0072	5.84852	-12.121	-5.53842	-0.280977
23	36.0168	-12.0465	18.6469	17.9047	7.65164	9.44032	-11.6927	14.7072	0.7933	-9.68441	-0.0544262
230	-14.3807	13.0504	13.3007	-17.8992	-1.68945	4.67898	2.15337	0.359795	1.2611	-0.200806	0.690196
231	51.0421	6.58304	-0.745272	-0.271791	0.987571	-2.73266	7.65522	-8.92646	-2.37101	-9.9664	1.20282
232	-17.0919	13.3166	-0.392903	3.13971	-2.33591	3.56078	-3.24153	-0.528187	-0.469702	0.00988283	14.8895
233	48.4841	-15.6886	-4.16435	2.31947	1.40582	4.0609	-6.84346	0.076459	-6.80673	-3.78488	-3.55995
234	-8.47495	13.3424	-10.3799	-14.7179	-4.27347	-17.5225	-7.50396	5.24569	1.4123	-3.87491	-0.0960428
235	3.80843	-14.599	19.6954	18.8857	-12.6473	3.23623	12.2185	-3.54107	-12.8899	5.96562	-0.643875
236	39.3857	23.1139	12.2488	-2.83537	-4.37008	-5.46524	2.66529	0.702952	-1.34468	-6.00655	-0.347852
238	10.2139	11.955	1.2831	-4.58022	-6.14008	-2.41135	4.61548	-2.70244	2.72227	-3.56643	-13.0861
239	-16.0701	35.8946	-11.9843	15.1665	-5.81879	5.63834	0.693342	-3.71474	3.37203	-0.457416	-0.57145
24	-29.4156	12.4516	-8.71708	-14.4714	3.06292	4.28722	-1.63765	-6.09959	1.9359	-7.43551	-2.77757
240	-13.9317	13.4884	-10.1004	-4.16974	-0.525603	0.823396	2.18376	-0.188248	-4.1212	-5.40889	-2.03382
241	51.2212	-8.57695	-7.9802	-9.749	-0.618592	-6.06267	5.29875	-1.72427	-1.46907	-3.37867	6.72087
242	-18.3718	4.60647	4.45295	12.3569	-3.71829	9.05926	3.38697	-6.35566	-4.36737	14.1358	-0.740001
243	-11.3504	18.8703	29.926	-14.155	-1.90044	7.48001	-13.9829	1.37454	5.35936	-5.39239	0.0620968
244	-5.10453	5.24089	-1.61942	-4.4406	1.01938	-2.99029	1.96128	-4.13505	4.65442	4.56824	9.76687
245	-2.38269	19.857	-8.226	6.22583	3.85959	-3.77504	-0.405659	4.80626	-4.26779	-4.95314	-4.07433
246	7.56962	-1.59321	0.762923	1.35679	-12.4404	11.1558	-14.1146	8.63015	-10.8429	-10.019	-1.17015
247	17.7362	-9.98863	-0.426089	-2.28768	-0.100837	-2.81101	0.0883096	-0.996863	-2.29453	-1.95484	-1.65437
248	-29.0776	5.75934	0.672624	-12.8231	6.97919	7.645	4.23121	-5.14127	9.1124	1.88942	1.6669
249	5.70823	0.921398	-13.6736	-8.38737	20.8146	15.1796	-2.42842	-9.26077	-1.61335	-2.48857	0.551454
25	27.7201	-4.94681	-12.1622	29.2932	-15.5085	-15.1049	-5.67956	-17.9105	3.52063	11.9729	0.482465
250	6.15816	6.57301	-5.35376	-23.9538	-22.9263	9.87743	-1.98658	-2.37528	-5.49206	-8.68496	-0.199514
251	27.2236	58.1876	3.72845	7.95952	6.7248	-0.200469	2.48499	4.02493	0.512304	-2.32773	0.653665
252	-23.0602	-16.4751	-26.2096	20.1992	-4.1921	-2.37028	9.06316	-2.58355	-5.23095	-4.76366	-1.21733
253	-9.01256	9.96471	8.97696	-7.51586	3.75661	-0.929293	-2.98851	-4.79355	-3.234	6.90079	-1.09285
254	38.3856	12.9803	11.1216	-29.4074	0.157701	-0.929206	-8.49099	2.39712	-3.14759	4.97149	-1.55773
255	-21.5335	9.97313	5.00592	14.6788	10.2328	12.44	-5.12279	3.25066	1.73277	-6.27412	-3.34055
256	-9.04724	-8.9376	4.37783	-14.9118	-7.69643	3.18654	5.95107	8.31871	7.96977	1.87635	-0.139317
257	-27.0656	-17.3926	-2.50356	6.97844	12.5066	9.28428	-3.11677	0.312205	7.07329	4.77811	-2.00945
258	-9.40077	7.81285	0.389361	-24.0385	-12.5013	-6.22656	-6.96105	6.61592	4.00785	0.225745	0.480649
259	-30.797	-4.27763	14.6898	14.2618	-15.2749	-4.54187	-1.0289	13.146	-3.84135	-11.0774	0.592075
261	3.59328	33.5543	-28.3321	17.6594	9.83533	-9.62372	-18.3476	-9.30102	-0.198217	-2.98301	-0.562457
262	-2.9742	-3.1363	0.473165	0.603604	1.29513	-0.320051	-0.214294	3.15148	-0.678876	0.482852	0.796863
263	24.7738	-4.70319	-5.86804	14.2997	3.25693	7.5525	-9.89582	-13.9955	5.447	-3.47225	-2.97135
264	20.027	24.6144	-3.10832	1.7949	-1.5614	-0.325602	3.45587	-2.87578	4.07111	2.04446	2.96046
266	12.1533	-7.11497	-1.203	3.23825	1.27046	-4.80462	0.639532	-2.81823	-2.53775	3.94967	2.31879
267	-25.2481	46.5925	-6.95169	-6.35936	12.201	12.0704	-4.51421	1.79735	-4.22245	0.723953	-0.676193
268	-5.22278	-3.63509	4.81049	8.77699	33.8155	-6.97914	2.28838	4.68668	-2.10589	2.23084	3.7627
269	4.55889	0.296544	3.21058	-0.521894	-2.01741	0.84545	-3.01298	4.77191	0.728582	-1.97317	-2.19594
27	5.86397	-5.06065	-30.9394	-16.7907	12.5794	3.87311	-4.94661	6.33616	7.55999	-0.51681	-0.0188098
270	33.3506	-1.3709	2.08143	15.656	5.56136	4.96646	-7.11189	1.15556	2.80254	13.3067	3.55589
271	0.971304	-19.3091	0.242298	-6.94761	-3.72463	8.24042	-8.88285	-4.36587	1.72642	-1.3652	-9.12167
273	-33.3585	-5.53722	1.99485	1.53389	2.97252	-1.30079	-8.05664	-6.01732	0.108763	11.6037	1.93745
274	29.3764	-12.4783	-4.21916	5.50451	-2.10121	-0.273131	3.87153	4.75828	-2.65753	-0.0123201	-0.988798
275	-28.6334	4.54019	1.81663	-6.91063	-1.41582	-2.99628	3.63907	-2.44768	-0.574031	-3.28957	-9.20715
276	3.38079	9.14824	10.4593	10.3286	4.26305	-9.8785	3.21243	6.37824	2.92286	-2.19459	-0.0392193
277	-12.0184	11.143	16.9166	0.523905	1.46699	14.5907	-5.45088	-2.03016	6.46421	6.91995	0.856964
278	-24.4176	-2.04662	3.04462	-7.97065	-3.63496	1.17518	-2.85777	-0.734701	4.19687	-0.796594	0.473736
28	6.97547	14.8332	-7.89853	9.25223	14.6485	9.51444	-0.599286	1.41006	-15.8138	-2.1503	-0.0582001
280	10.7542	30.1546	-12.8055	17.8969	-2.61992	-3.03226	0.679614	-5.7706	3.36804	-2.73243	-0.419624
281	-3.33567	2.23533	-43.8389	-18.1364	-6.66314	9.17977	-0.514257	2.33162	-8.91346	-1.29353	1.55213
282	37.0273	19.0355	-0.697164	-10.9556	-3.00668	10.2844	3.11984	5.61155	-0.116874	-0.496461	1.26451
284	5.67374	-9.10048	-20.5801	10.445	-17.5487	-14.7408	-15.9978	-1.658	9.97534	-3.77674	-1.47447
286	14.7081	-34.2796	-0.637712	2.97338	-5.27917	-8.43035	-12.6193	-1.96239	-1.13405	-3.75917	-0.77621
287	-15.2146	13.8775	3.81349	-4.19721	2.7813	-6.2366	-0.198089	17.3297	10.4644	-5.3067	-1.80805
289	-15.1779	-7.05023	-4.37114	-1.57852	-9.36139	-2.14306	-1.63196	-7.54683	6.3787	-1.55895	-2.89322
29	-29.4368	-7.594	6.78374	4.23954	-11.2439	-15.6171	-6.93665	2.18929	-5.64098	6.46019	0.799168
290	-1.7142	-7.67522	5.25048	15.3325	0.330437	6.08872	4.95459	12.1912	12.2831	-9.33727	-1.45367
291	34.3149	-0.211477	-39.2021	21.2788	14.8144	19.289	7.61526	4.77481	7.9385	2.95064	2.07012
292	32.9558	-5.56843	7.83148	-11.6247	1.12871	2.79965	6.12115	12.557	-3.40449	-1.05341	-4.25951
293	-20.1652	-12.3658	4.6727	6.27984	-0.2602	8.4375	-12.8843	10.1019	-0.508531	-6.99158	2.81119
294	-12.7343	4.00961	-23.7834	-15.3391	6.88598	6.8185	0.320088	10.4424	-0.350166	10.218	0.724602
295	-20.1234	0.0545205	0.729345	-3.1431	0.0694379	0.266992	-0.51864	0.978843	-0.848566	-1.51434	-3.04314
296	-10.9051	-10.1673	-10.0468	-2.28575	-8.41383	-2.15913	0.400067	4.00775	-7.7956	-9.61298	1.99707
297	22.6949	-4.5117	3.12112	-2.39846	6.41699	6.57552	1.03322	4.71698	-2.33861	-3.53301	8.99035
298	50.5941	25.563	25.5687	-4.34179	11.635	4.00662	-6.29945	1.09551	-1.09286	-9.14401	-0.948901
299	-8.36871	29.0633	11.3444	7.44922	-7.22857	-5.08176	-9.11349	2.93712	-5.01607	-4.77126	-2.17299
3	1.73228	-4.3667	7.94939	-10.8309	6.08111	-2.30172	17.8788	-1.64379	15.084	10.4085	1.60903
30	-31.131	-8.76708	-5.74567	0.650421	-3.01387	0.00220124	-1.08812	1.04778	-0.728582	0.054036	0.601959
300	17.6326	4.11181	33.844	-26.126	-14.1105	-6.2124	4.78077	1.18169	0.187572	-13.3501	-0.349038
301	12.3032	-39.8992	-0.167611	2.7199	9.1859	-3.80841	7.85384	0.685487	-7.65583	-2.27778	2.08165
302	-17.2271	3.84217	-7.66055	-13.2341	1.69473	1.54717	3.08495	-10.1	-2.60481	-2.8644	2.18106
303	14.9151	-1.72515	-29.5592	-12.6677	-10.2807	3.63808	-0.760513	-2.72884	-2.32654	5.03308	-2.37127
304	14.6418	2.48283	-8.20901	-2.96069	-4.14493	-4.10747	15.939	3.04324	-2.42087	-7.08038	-0.86294
305	-37.2204	-2.04544	18.1043	-16.6891	-2.93268	10.5647	4.89111	-0.304399	3.28456	14.8463	-0.733562
306	2.46892	18.5778	3.2197	-2.8349	0.394729	-1.93178	3.81355	-2.9624	-0.151342	-2.11438	3.64518
307	40.9615	-12.0482	2.26223	15.4495	-6.31708	0.205226	-1.88031	-9.45027	8.9664	6.96937	0.380646
308	6.07678	10.8354	4.80594	4.02012	0.697424	3.56961	4.23118	-0.000417667	5.46948	-3.63495	0.714749
309	-35.3719	-11.8151	5.35884	-15.4097	-2.87069	-2.26983	-1.45884	-0.942425	-0.557898	-0.546936	10.5442
31	-23.8795	7.32314	23.933	-23.9785	-4.21204	6.25237	-6.89258	19.4029	5.34842	-4.03738	0.214658
310	-31.3817	13.1282	-4.28298	-12.9915	-13.5641	8.73969	-6.65203	-12.1057	17.8825	1.94698	0.551679
311	-2.09301	-2.91799	-2.70822	0.0852333	-1.90257	-0.728584	-0.195119	-3.57342	5.8259	0.154107	6.31877
312	8.4206	-28.042	-28.5379	-10.6165	2.46879	-1.27414	-0.416129	7.74038	-2.43333	0.763575	0.00868921
313	6.89134	0.0251517	-14.0413	-7.91633	-6.9859	1.72883	-11.926	-3.32961	-7.7518	12.0404	-0.938006
314	-2.04625	-8.64274	2.98184	-2.55023	4.65414	1.91083	-3.05878	-4.06088	3.13589	2.76375	-6.83613
315	-31.7851	2.89787	-10.1036	-6.52263	-4.38244	0.708395	-0.476565	-1.2051	-3.24193	0.107939	3.16099
316	4.88566	21.9914	-10.7321	-12.0576	8.64322	7.6684	6.95011	3.24534	-7.39198	3.07712	-5.91748
317	-26.7964	-6.30564	36.1832	1.91635	3.57795	4.72963	7.8242	0.372077	4.94124	-10.1666	-3.88311
318	-22.7638	13.6178	-3.72443	11.2015	3.18716	5.94359	5.41627	-4.94606	-4.66554	3.20041	-1.25615
319	18.1298	-19.7967	-14.794	6.88705	-3.66561	9.78765	-0.900596	-1.94836	2.36729	0.949263	-1.11906
32	15.8822	-12.7579	-4.85413	15.352	2.39579	4.69355	-15.5988	-3.08226	12.2288	1.94113	1.05705
320	-3.54883	11.7992	-12.7359	1.19644	5.32792	4.22314	3.85434	-1.61998	-3.08219	-2.82362	0.621687
321	8.43168	4.21905	14.3135	2.29909	0.871806	1.82745	-10.8204	28.288	-5.06903	17.9177	-0.469223
322	-11.6109	-7.68373	-3.78486	0.461548	0.154451	-2.42409	-0.203729	1.11095	-1.53619	-0.74349	-1.93299
323	-4.17603	-3.17923	14.3333	-4.00908	-7.43724	-5.20138	3.57835	15.2361	1.33808	13.5112	-0.359082
324	-26.1904	6.52581	-1.15094	0.452682	0.2239	5.23863	-2.57365	-0.982178	1.36295	6.89181	2.85732
325	-0.493872	5.70578	1.04314	8.48416	-14.1535	3.75336	-3.75146	4.52798	3.99673	-0.503888	2.36493
328	-0.980993	22.2089	0.404858	-11.5921	-5.73331	3.3865	-13.8907	-0.0740575	2.81666	10.2317	4.75793
329	11.1723	15.9598	-8.13106	4.64821	-1.46588	3.17187	-1.06963	5.826	-2.86803	-0.710267	2.82538
330	0.206622	-1.93074	10.0777	2.85386	-1.92404	-12.3971	-4.45447	-0.881703	1.34639	1.2845	4.14893
331	-9.05305	0.589294	5.01835	0.143634	-0.226797	-0.934076	-4.42763	2.40968	-2.40132	0.86595	0.415496
332	39.1679	-12.9153	5.14401	-8.90632	-0.28799	-1.25362	5.14415	-1.61205	1.55719	4.99543	2.11687
333	40.0207	7.50289	2.93072	35.9999	-5.51425	-7.25384	-7.3789	-2.22355	-4.35633	-8.37591	-0.967067
334	12.2083	-2.3041	-3.19936	20.4667	9.97619	-11.1343	3.39931	-1.36989	7.71099	-17.7778	0.00843614
335	-23.717	-10.027	-1.53103	-0.955623	-2.08435	1.89445	-1.30521	0.285352	-0.0763345	-2.47045	3.39438
336	4.0511	11.1661	-0.111761	-9.76244	-1.84077	-14.2934	-10.9394	-15.876	7.85623	14.5055	2.24997
337	-5.49804	-2.56868	4.94493	-5.77297	2.83354	-3.09939	6.51075	-3.66175	1.04932	-2.08471	-2.18795
338	13.1883	2.96391	37.2027	-15.1366	-2.91802	-6.15148	-0.73632	4.51361	-5.40719	2.96634	0.139419
339	28.1077	-53.1315	-12.5739	-3.17667	2.39407	-3.35461	-0.59632	-3.54311	0.387116	-3.66494	-0.985523
34	-9.99873	-30.0204	-14.0719	10.6958	6.69378	-12.8448	-3.33863	5.61172	1.21889	4.16626	1.01815
340	10.5637	30.8974	9.72242	31.6448	-7.40588	16.3408	5.89613	-8.78367	-1.129	-3.30284	-1.34693
341	35.1826	5.74937	10.4316	-10.8135	-7.52323	9.15407	4.23027	1.28299	-0.273124	-0.160155	-1.25231
342	5.96614	-11.4935	0.134677	13.076	7.60421	6.36622	7.37756	16.6186	-14.9895	6.74001	-0.509976
343	-26.403	26.6368	-7.24452	11.8817	4.78439	-7.46084	-4.38289	8.51602	-0.96567	-3.83068	-0.949052
344	-27.0385	-8.19375	-6.96546	0.588822	-2.3064	0.0944184	-0.479288	-0.0976555	0.194882	-1.41229	0.684496
345	-14.9393	3.10245	-0.242025	10.9421	8.01734	-1.90939	15.5087	-7.62376	1.59429	8.46851	4.74282
346	-14.1614	-10.2955	-6.1678	-1.36594	-0.122095	1.83021	2.46977	-1.77594	3.07444	-1.94713	2.80075
347	12.6368	-7.51333	-1.24958	-1.27285	2.0527	2.08273	-0.891565	0.69942	1.03459	0.892671	16.0041
348	-29.0457	36.2586	0.832031	26.2865	7.77242	-7.14464	15.8409	-2.03159	-12.0873	11.0456	-1.08887
349	17.2028	5.28966	5.04425	-1.63781	1.74371	2.76782	-4.74234	-2.52765	0.690912	4.09163	-3.52856
35	-17.5391	-5.45844	3.09342	-6.27131	-15.5909	-18.9836	0.373985	-14.3799	-8.91516	-9.65368	2.54801
350	8.9884	1.8046	22.1832	-4.55594	2.04155	-7.45237	-9.39144	-4.30256	4.49321	-6.5313	-0.48637
351	-14.3131	6.99952	-13.0762	-7.75873	-0.748175	2.68913	-5.49117	-3.48868	4.32276	-4.77656	-5.44357
352	-21.8079	11.9555	14.1946	41.1135	-11.1706	10.0873	5.50301	3.91101	4.77015	-5.75784	-0.494405
353	38.9957	-1.96378	28.1185	-21.1306	-8.16517	3.40967	-12.3887	-10.6247	2.19287	0.691508	2.63073
354	4.521	25.5509	-4.23682	1.48528	4.37666	21.1578	-4.48924	-6.79868	10.4306	0.646582	0.832043
356	9.68924	-8.04352	2.59784	-6.01054	1.69507	-8.00527	-7.45796	8.89826	-8.0817	0.589391	0.697889
357	-25.6209	6.01858	22.663	-8.56631	5.85531	-12.3568	-12.6567	0.866973	0.524799	-0.109201	1.0659
358	-1.67625	-16.4596	-17.6945	7.03526	-0.722107	0.912834	-3.22129	5.28217	-2.62054	-0.771687	-3.44003
359	24.571	-10.4563	-2.15695	11.3718	-12.98	-5.67134	-1.71709	2.54868	-0.778537	-5.01803	1.52516
36	17.6856	-6.10306	3.0192	5.44972	1.02663	-5.41889	-2.57104	2.32981	-0.847457	9.36392	-2.79321
360	2.60702	7.86734	6.57731	-8.80635	-6.30507	1.0394	7.08811	-4.15297	-1.23383	-6.90797	-0.191957
361	-15.2099	-10.0471	-18.6854	6.07289	-7.89363	6.54272	9.725	5.63699	10.9066	-5.42648	1.22644
362	1.76463	26.146	-6.05467	0.223795	15.9635	-4.11258	3.29576	3.5455	-10.8363	-5.41734	0.574722
363	0.643677	18.3355	14.2663	26.801	15.2187	-9.39286	4.26661	-4.6192	3.30912	-0.809188	-0.623102
365	33.1217	-3.58723	-8.8038	10.7484	5.6996	-0.697204	0.70345	13.8613	11.0398	1.30594	-0.698032
366	-13.9933	4.46297	2.49627	11.5374	-2.55183	-3.26356	-6.47694	-7.60339	-6.47932	-10.1901	1.52397
367	-19.2325	-22.021	3.44941	-2.70079	-0.01034	-1.97422	0.356686	8.16072	-3.09215	3.2007	0.34137
37	-18.996	2.27108	1.44705	-3.91206	-4.62593	-2.50583	-4.40334	2.77801	3.97113	7.86482	-4.25888
39	-29.385	-7.98711	15.3605	1.19819	0.110925	8.52139	5.49508	2.56005	-3.22048	4.63686	-0.749174
4	33.4923	-24.1342	-1.86775	-10.8967	-6.01348	2.30955	8.47301	-0.495026	2.86009	-1.13403	0.418056
41	-11.9366	-6.27948	-2.14909	2.95561	3.481	0.190168	-1.32039	1.07072	0.977288	1.86052	5.62883
42	5.22792	-8.26805	0.926423	1.95051	1.11124	-2.36516	-0.393488	-0.620255	-1.10255	0.781494	-1.94062
43	-4.37404	-6.12705	-3.42187	0.770122	-0.836215	-0.550056	-1.63151	5.45693	-1.88072	-1.73868	0.750305
44	-34.0424	-12.019	-2.75204	-2.01391	-4.72797	-2.34798	5.56811	-1.50526	-0.473586	-1.98765	-2.4848
45	15.8732	-6.93926	-6.48412	8.36062	-1.52614	1.11398	4.65333	-2.64334	-1.58889	-0.643311	-11.6042
46	16.2879	-19.3591	8.90448	-29.5248	-7.11545	7.43085	8.14295	-7.7851	-2.03582	-10.2121	-2.65043
47	-39.3176	-13.9929	16.3657	-5.35683	14.697	-19.501	3.35479	6.18941	3.968	-4.58646	-0.774184
49	-3.98409	-13.1962	4.80456	-3.59516	2.78118	9.48884	-3.32386	-0.712318	3.03074	1.69561	0.492047
5	8.14838	-15.2623	-15.6349	-14.8846	3.05372	-4.65403	-3.64392	-10.9288	-18.5886	-3.85225	-1.05311
50	-27.6921	-6.17825	-1.32043	2.73467	-1.46249	-1.5647	-1.5739	0.0349812	-2.4233	0.687324	0.450838
51	9.67117	-6.00617	-12.6031	-2.20475	-1.54566	0.767049	0.824219	-0.90575	-0.377196	2.19879	-2.33491
52	-32.7033	-14.2226	-6.14877	-11.4552	-5.08576	-0.574549	2.23951	-1.279	3.63194	-5.45932	4.09987
53	-11.169	-5.26776	12.076	3.6068	-1.00735	-0.950037	0.192018	4.19563	-11.0709	-16.0966	-0.344105
54	-12.1392	-0.26266	-8.27201	1.8407	-3.33283	0.379806	-0.791952	-0.59638	0.618486	-0.576314	0.584452
55	33.497	31.3846	11.2016	-30.5275	-0.112813	9.43249	-3.13579	-3.61489	-6.23907	-7.21814	0.792081
56	-28.341	16.4812	4.21013	-15.2011	5.65903	-0.00756588	8.27007	4.12912	6.35289	-9.18018	1.87679
58	-2.21965	-18.5048	-6.81407	-1.12944	6.15755	-4.19537	4.59893	-0.761045	3.20184	-3.476	-9.4328
59	-20.1571	9.66213	-18.8002	-0.726279	-8.24995	1.40964	3.42801	2.2462	-4.89577	11.086	-2.5215
6	-10.0236	-10.6867	-9.18362	5.77759	-0.926996	-2.44051	-1.57078	0.0310351	-1.82674	0.735635	0.0216715
60	-1.0333	23.199	-27.6547	2.51243	-18.2824	12.8733	-1.61378	13.3587	-6.10852	6.22506	-0.356064
61	-13.0389	-6.11559	3.29098	15.6563	-7.98418	3.96505	-7.77597	-3.86313	0.963292	1.95181	1.60751
63	32.6527	14.1148	-40.7375	7.48028	-9.46519	-4.44852	24.8134	-7.61178	4.12772	1.37384	-1.5601
64	6.44433	-1.80866	3.59806	4.36151	-3.32492	2.05469	-0.608259	14.7884	-1.6906	-2.31826	1.56832
66	-22.7129	-0.447381	4.65674	4.28477	-0.0925858	1.81546	2.9142	0.667066	-0.934155	-5.14111	5.48634
68	-8.1077	-15.8927	-13.1448	-13.9246	-1.73809	-2.26894	5.86932	1.0556	4.49921	-11.2318	-1.44087
69	3.15742	40.9586	-31.5654	-33.7156	-5.84346	-19.0451	-8.69356	4.53561	-2.34857	3.71735	-1.10616
7	-43.6324	-5.3231	14.7126	10.9049	-4.17206	-5.34241	1.19673	-7.47462	1.99384	3.86694	-1.74992
71	13.779	-11.6845	12.4822	-17.5162	2.59612	-2.47822	-5.18421	8.84002	14.2931	-2.57162	-2.79177
72	-34.4224	-1.3374	3.94466	-3.43507	12.9019	1.033	1.90153	3.64043	3.04997	-3.34759	-1.9917
73	-13.6877	1.7494	-4.0769	-7.7158	-8.54286	-4.64925	3.12232	-3.4309	12.0402	1.93733	3.03359
74	-10.9853	4.08136	-10.9081	1.50478	-1.63349	1.47619	1.7619	-1.33728	-0.929675	-1.70716	-0.550559
76	-9.0008	-5.8187	32.8075	8.90011	-12.5437	12.3377	0.0857683	-10.4886	-2.32937	2.4569	0.27555
79	-18.4556	-11.451	13.762	19.5794	-5.90574	3.58343	-1.60977	0.641688	3.71381	8.60049	-0.0590926
8	-6.69697	3.24827	-10.077	29.0193	-7.59196	-4.83572	-2.35902	-0.362113	-8.60441	-6.79095	1.4966
80	-7.57094	0.303076	2.10644	-5.18859	-0.450931	4.81495	-2.51194	0.181503	-0.945715	2.13332	7.8178
81	9.40528	6.70953	-5.01424	-21.8745	-4.92405	-4.84388	2.31445	-5.16586	2.41552	0.903622	1.19905
82	1.43822	7.5399	10.9753	-12.9532	4.77265	1.0827	-8.84563	-11.5602	-9.84362	-7.45138	-3.67085
84	21.6039	-3.73052	-35.9	8.9521	12.0918	9.73105	-3.36001	-5.45003	-10.2093	-9.40226	-1.37273
85	46.3815	-1.90337	-7.05374	-6.44338	-0.496261	2.64176	0.244022	-3.47748	-1.69989	-1.03304	4.56197
87	-5.01866	-36.4104	-15.3995	-4.41571	7.7012	-0.71756	1.05044	2.69956	1.0745	-7.18752	0.963197
89	-28.4417	11.1143	13.5041	1.2288	11.0624	-3.18645	2.03308	-2.09118	18.8917	-4.9409	0.935042
9	7.36706	0.170251	-18.1178	-21.7619	20.4271	3.84167	-6.97283	4.17266	15.8067	9.4861	0.573216
90	5.82781	-19.3511	-9.86814	10.9443	-2.12629	0.245063	-0.59489	3.93379	-0.575955	2.41077	1.96123
91	15.3858	-4.4744	-3.05704	7.82473	-2.36561	3.15996	-2.09344	-2.55489	4.80909	7.16538	1.98138
93	-5.48036	14.4313	-7.11644	-8.13005	0.619463	-17.1851	-2.14171	-1.57744	-3.72421	0.724851	0.64791
96	26.6564	-10.8338	-7.14156	1.41515	-8.35622	-2.93993	3.47569	-0.701492	3.27233	-0.161167	-3.07664
97	-31.5076	-10.0767	-6.77097	2.53066	-3.02916	-0.0777332	-0.103217	-0.227722	-1.3996	-0.743198	1.97905
98	16.3649	4.43648	15.3756	-5.66043	-1.68269	-0.938938	-1.80918	2.24733	0.761828	4.19484	-14.5923
99	6.70627	9.57822	8.16473	-7.84147	0.3934	1.83748	2.50683	1.47237	2.13134	-2.01252	-2.36323

## Sheet: shufflenet_v2_x0_5
ID	DL_1	DL_2	DL_5	DL_44	DL_73	DL_108	DL_111	DL_161	DL_164	DL_173	DL_180	DL_184	DL_242
1	-1.52489	0.431238	-1.94682	0.684704	-2.92024	0.547188	1.53086	0.875445	-1.33584	-0.983723	0.636549	0.43036	0.399199
10	-2.78042	2.30555	-0.00145755	0.417301	1.11296	0.905466	3.10219	1.11057	-0.361325	1.64119	-0.622016	0.709243	0.0264455
100	0.415592	1.56207	1.53174	-0.634001	0.265962	0.0885429	0.253445	1.29238	-0.955418	1.34045	0.0452787	0.22255	-0.567575
102	0.905175	4.08752	1.08289	-1.49255	-0.990579	-2.24475	0.210702	-0.653064	0.323911	0.226229	-0.169274	-0.045652	-0.12115
103	-2.40879	1.85271	-2.23822	0.733944	-0.573909	-1.21694	-0.297564	1.39973	-0.313595	-1.78396	-0.0577311	-1.89426	0.207591
104	0.772437	-4.0845	-2.51464	-0.441996	-0.0307393	-0.205447	-1.07887	0.0872526	0.0768848	0.63132	-0.264286	0.129474	1.54079
105	0.281575	-1.20444	2.39026	1.20778	0.729229	-1.87606	1.62411	-0.431142	-1.21431	-0.6933	-1.69348	0.771226	1.11845
106	4.51443	1.0917	0.069901	-0.564757	0.244186	0.227899	1.45929	-0.0649822	0.532343	0.0129361	-1.89073	0.27199	0.954666
109	-3.55979	0.701934	0.434091	0.61816	-0.633347	-0.563843	0.401977	0.226748	-0.90867	-0.484296	1.44834	-0.612446	0.486944
11	2.18088	-1.93952	-1.55247	0.119469	-0.211957	-0.287947	0.116539	-0.10722	-0.13173	-0.571659	-0.25571	0.214559	0.389221
110	-1.51997	1.4276	-1.55004	-0.140306	0.605794	-1.00899	-0.309883	1.39315	-0.778152	-0.37644	-0.344422	-0.824544	0.0571921
111	-3.28955	0.343264	0.0833618	0.147879	0.715315	-0.833891	0.39832	-1.12416	-0.28783	0.996561	-0.217715	0.276778	0.634242
112	-3.99375	-3.04651	5.55626	-1.34774	2.9685	1.46	0.0714547	0.506531	0.0132505	-0.277763	-0.880386	0.344695	-1.0322
113	0.780577	-6.73048	-4.3708	1.9631	-2.38962	-0.233302	-1.67828	-0.885917	-0.501442	0.249407	-0.120264	-0.489697	-0.618642
114	-3.84413	-0.795337	-2.761	1.1076	-0.35949	-0.634694	0.478586	1.16032	0.225375	0.946092	0.64399	-0.273089	-0.961896
115	-2.76172	-2.15418	-2.04553	-1.88589	0.527937	-1.0392	-0.834218	0.870719	-0.226871	-0.320501	1.20533	0.639243	0.528554
116	-1.06449	-0.2277	1.1518	1.03063	0.278701	0.514087	-0.968113	0.0508857	0.129051	0.652437	-1.59654	-0.799231	-0.0129933
117	-0.342845	-1.30183	-1.91792	0.303688	0.804892	-0.240248	0.190571	-0.154147	-0.314986	0.557581	0.246594	0.414589	0.47829
118	1.25433	-2.11845	0.776186	-0.610132	-1.83219	-0.0080283	-0.396906	-0.0319018	0.269075	1.35287	0.673086	0.133999	-0.245852
119	2.46521	-0.164158	1.29036	0.543568	0.803151	-0.0784483	-0.336796	-0.238725	0.977559	0.0813468	0.195525	-0.794936	0.153971
12	0.494319	-1.16171	0.25384	-1.80097	-0.220988	-0.110845	-0.408528	1.00223	0.922866	-0.215012	0.318761	0.0236819	1.67986
120	-1.9919	4.07838	0.635288	-1.02877	-0.38272	0.393861	-0.520966	-0.873964	-0.378804	-0.20532	-0.794724	1.24813	-0.115965
121	0.979777	-1.89224	0.695027	1.11984	-2.88177	-0.929197	2.17404	0.964793	0.951579	-0.392507	-0.782696	-1.50283	-0.553642
123	-0.97838	-1.86613	1.24823	0.632706	0.118589	0.477033	-0.661421	0.424406	-1.19797	1.65021	-0.349811	0.672981	1.89394
124	-1.07924	1.93382	-0.824472	-0.901756	-1.09603	0.00247723	0.24444	-0.832347	-0.168688	0.177867	0.970493	0.713272	0.388126
126	0.016121	-0.714289	0.0539194	0.208147	-0.779757	-0.438468	-0.405926	0.0384252	0.432362	-0.28003	0.417205	-1.18934	-0.418769
127	-0.801885	-1.18458	-0.0626375	0.268073	-1.31741	-1.09418	0.579472	-1.40136	-0.881995	0.24145	-1.60706	-0.790094	-0.0787637
128	1.57597	-2.49423	-0.495245	0.506303	-0.361147	-0.516475	-0.714049	0.691039	-0.554493	0.688963	-0.214386	-0.17521	0.519629
13	-2.40853	1.52921	0.181182	1.44846	0.947435	2.13704	-2.69616	-0.230452	2.02215	0.551002	-1.56111	-1.87681	-0.324381
132	-1.22288	-0.133694	-1.81588	1.04337	-0.919076	0.914058	0.475854	0.0581829	-0.798299	-0.81696	0.384352	1.2248	1.4545
133	3.34138	-3.73211	-4.19175	0.72668	-0.473653	0.541713	-0.802237	-0.538828	0.426608	-0.280177	-1.13339	-0.0894256	-0.639881
134	0.570377	-7.39999	-2.01168	-0.369851	1.7209	0.214661	-0.543344	-0.856799	0.262115	-1.21732	0.64092	0.475672	-0.382255
135	0.174884	-0.593834	1.02271	2.93055	1.60298	-1.87231	-0.178825	-0.313704	-0.793841	0.949562	0.280641	2.0444	0.129165
137	1.69796	0.797656	0.0199089	1.22056	0.298172	0.375386	-0.351124	-1.76751	-0.22106	-0.258535	0.176863	-0.602903	-0.815637
138	-1.66435	1.52892	-0.688602	1.18571	0.762878	-1.53735	1.08246	0.214426	0.659007	-1.297	0.778221	-1.40976	0.868398
139	0.130145	2.47208	3.86068	-2.10075	1.02185	-0.781675	-0.365765	0.347176	0.767157	-0.481237	-0.0743792	-0.461104	0.594834
140	-1.27089	-2.65529	1.71751	-1.31626	0.829555	-0.80044	1.68255	-1.0828	2.22583	1.58404	-0.848575	0.841979	0.672108
141	-0.475155	-4.94678	-0.428095	1.27886	0.354357	1.36971	0.0867407	-0.171604	-0.608456	-0.477491	-0.627041	1.079	-0.152851
143	3.91596	3.62435	3.84777	0.236749	-3.23663	1.78637	-1.77254	0.18076	0.335806	0.837554	-0.437296	-1.12283	0.708991
145	1.84056	0.806561	2.599	0.0727819	-0.417897	0.611016	0.152522	0.344325	0.313706	-0.0894179	0.64949	-0.123059	-1.2286
146	-3.25806	-6.64067	3.53436	-2.75718	-0.117357	3.79581	0.322792	0.293446	-0.435129	-0.224765	0.411363	0.199816	-0.187292
147	0.870628	0.657878	2.44232	1.60862	-2.49366	-0.647818	0.989266	-0.286082	-1.31638	-1.23172	1.73876	0.731683	-0.855083
149	-1.12531	-0.434891	2.70952	-0.59978	1.26628	1.20675	-0.584419	-1.11746	-1.46159	-0.0897289	-1.05626	-1.9936	1.10262
15	2.24729	-0.682455	-0.589522	-1.52432	1.33248	-0.871138	0.144957	0.588056	0.946567	-0.15593	0.380094	-0.940689	0.811304
150	1.70252	1.05421	3.44211	-0.683791	-0.17948	0.409346	-1.96032	0.280922	1.36723	-1.23556	1.27867	-0.0670461	-0.337431
151	-0.124045	-3.5771	-0.749221	-0.568812	0.0669868	-1.54748	-0.011356	-0.0714452	0.195683	0.0890984	0.235842	1.03239	-1.31685
152	-1.88673	-2.35235	-0.762143	0.62205	-0.687639	0.156012	-0.343711	0.700729	-0.651194	0.254628	1.70853	-0.529227	-1.02289
153	0.131542	-2.17856	1.72441	1.52933	0.449005	-0.459635	-0.714388	-0.220994	0.376449	-0.885047	0.528234	0.908012	1.32045
155	2.71164	-3.66797	1.91211	1.81417	-0.177496	0.566935	-0.194044	0.491335	-0.170534	-2.17345	-0.293583	-0.768969	-0.417765
156	-0.156316	3.52685	-2.41594	0.570614	0.613212	2.16476	-1.06303	-1.17581	-0.382328	0.44604	-0.0671263	-0.366607	0.332172
159	0.17602	-5.32879	-0.401766	-1.01935	-0.240387	0.303931	1.21899	-0.0259878	0.1301	-0.369139	0.332325	-1.00758	1.95879
16	2.93301	-1.94368	0.494466	0.450513	0.0705054	-0.338348	-0.463803	0.357763	0.230466	-0.105453	-1.07053	-0.094686	-0.394366
160	-0.989955	-3.49378	-1.16808	0.152144	0.0602141	1.50822	1.29963	2.31363	-0.112778	-1.42153	0.190152	0.665231	-0.517562
161	3.70739	-0.370933	-0.444217	0.594615	-0.0379378	0.292604	-0.149434	0.190281	0.275461	-0.348156	-0.25484	-0.378374	-0.382256
162	-0.484486	0.808069	-1.99032	-0.137489	0.661761	-0.0547628	0.605529	-0.0775687	0.00880364	0.155558	0.374188	-0.500485	-0.473782
163	0.116771	-0.900299	-2.15651	0.408692	-0.163874	0.907248	-0.391235	-0.740313	0.255956	1.37695	-0.461461	-1.81351	-1.25066
164	-1.00402	-2.06189	0.0149322	-0.196756	1.45992	-1.34989	-0.145773	0.836049	0.409698	-1.22836	-0.444413	0.993867	-0.15302
166	-0.579692	2.322	1.62102	-1.26975	0.496968	1.11197	-0.86325	-0.452016	0.0244328	1.49282	1.71409	1.08879	0.150809
167	7.3716	1.69557	0.346312	1.01614	-0.385169	-1.26565	0.47866	0.318099	0.511245	0.318874	-0.277544	1.41435	0.185851
169	-1.12961	-2.13361	0.793668	-1.7041	-0.4205	-0.0876675	1.34958	-0.176248	0.303762	0.145736	0.18675	0.156248	0.186669
17	3.34624	-0.59017	0.332046	0.541007	-0.0918047	-0.756765	-1.09	-0.167073	0.879144	0.208768	1.07974	-0.0522058	0.0155438
170	1.46477	-4.45909	-2.4713	-0.579071	0.246514	-0.634244	-0.0597728	-1.50427	0.507857	-0.801286	0.389564	-0.248981	0.12714
171	0.105226	-1.70186	0.439706	-0.843298	0.569693	-0.641903	-0.576331	1.96573	0.733381	-0.554006	0.442086	0.530921	0.350611
172	-2.1606	-2.44741	3.64479	-0.211755	0.918298	-1.33287	-0.150089	0.499495	1.79993	0.697074	1.07284	-1.39345	-0.153677
173	-1.38005	-0.398923	0.875474	-0.110451	-0.605601	-1.66718	-1.07323	-0.177176	-1.41575	-0.191672	0.837209	0.70103	0.0892714
174	-2.04213	2.1694	-1.16166	0.965174	-0.15222	0.0053931	-1.40101	-1.04199	-0.117962	0.53093	1.07031	-0.180782	-0.355059
175	3.62882	-1.17484	-1.92165	-0.480515	0.260877	-0.78222	-0.219727	-0.244469	-0.112504	0.839795	0.276396	-0.364765	0.728547
176	-1.02161	0.271276	-0.868505	0.27999	-0.126313	0.573618	0.567148	-0.756051	0.543446	-2.26962	2.40075	-2.19337	1.59617
177	0.712527	-1.59914	-0.858431	-0.783656	-0.77359	0.124578	-0.416312	0.219848	0.0234341	0.996131	0.448057	0.471061	-0.64127
178	-1.81515	0.0175655	0.964155	2.24478	0.592892	0.120799	3.61517	-0.490128	0.443714	2.47374	-2.03366	-1.08898	-0.777937
179	1.68457	-1.00712	-0.951093	-0.0207884	-0.0216652	-0.45771	0.463689	-0.362883	-0.00782669	-0.0507132	0.270339	-0.697964	-0.105547
180	2.50401	0.16497	2.60591	0.4603	-2.51444	0.941676	-0.130518	0.118724	1.37274	-0.155782	-1.97753	2.75249	-0.341275
181	0.695426	-0.236378	-2.44519	0.121679	0.939846	0.867784	-2.30462	-1.16434	1.17412	-0.841473	-0.563464	-1.40379	-0.620126
182	0.818392	-1.87055	0.868464	-0.735347	-0.309554	-1.26269	-0.315084	1.72837	0.105201	0.820345	-2.34753	0.150188	-0.748144
183	-3.96626	3.14919	-1.40372	1.32233	0.965426	2.29047	0.925488	-0.0818497	0.849676	0.46138	-0.520858	1.58053	-0.435825
184	-0.913532	-1.47573	0.313616	2.97458	0.797447	-0.426092	-0.966278	-0.651035	1.29036	-1.17309	0.641238	-0.420507	0.341002
185	1.78418	-3.52659	-3.36764	0.701843	0.915507	1.16071	-0.959841	0.263868	-1.07842	1.8843	0.41269	0.216653	0.295495
187	-1.38975	0.359489	-0.681712	-0.878811	0.131266	-0.0108348	-0.891888	0.311887	-0.416495	-0.506746	0.773174	-0.862455	0.279007
189	1.07026	0.028176	-0.288113	-3.29526	2.48679	0.179015	0.229342	0.391927	0.844106	-0.0350483	-0.450719	0.0484134	0.334767
190	-2.2548	-1.51182	2.48847	-0.529128	1.35464	0.957813	1.44319	-0.509347	0.131257	-0.944178	-1.4566	-1.56988	-0.466601
191	-0.90949	1.21675	2.53747	0.790421	-0.035445	-0.230076	0.946162	0.0088915	-0.208421	0.824057	0.0225258	0.0127744	0.709068
192	-1.85883	1.43747	-1.13678	-0.814297	-0.192965	1.91505	-1.04978	0.630926	0.906877	-0.315176	0.459195	1.16683	3.0016
193	-1.99744	-1.87888	1.89478	-2.38608	-1.63931	0.89172	-1.37649	0.338188	1.06871	0.0138666	-0.972372	1.48552	-0.186262
194	-1.54431	3.69671	0.140257	0.0484401	1.4364	-0.192506	0.0387931	-0.792181	-0.715117	-0.776431	1.34385	-0.391872	0.330004
195	1.05011	-0.647491	0.561963	-0.662298	-0.333206	-0.243753	0.732365	0.208661	-0.108935	-0.908296	-0.959286	0.75429	1.14866
196	-0.511385	0.800855	-0.0839088	0.300651	1.24206	-0.4658	-1.36223	-0.86804	-0.688178	1.26553	1.70146	1.09174	0.550619
197	-0.592934	0.0294955	0.448597	-0.0836227	0.616423	0.0395036	-0.518963	0.528165	-0.0147457	0.469195	-0.762547	-0.00333936	0.727317
198	1.23432	-2.44932	-0.887893	-1.21994	0.578132	-1.15834	-0.0708425	0.761732	0.461741	-1.83455	0.0877659	-0.80255	0.547548
199	-1.60997	2.11667	0.383001	1.12751	-0.840475	-1.18225	0.00561779	-1.98045	-1.4547	2.19164	-0.645952	-0.21946	0.597119
2	-0.160395	-4.85489	-1.18333	-1.81595	-0.66883	-0.979966	-0.943248	-1.34419	0.790407	-1.78276	-1.34067	-0.486195	0.228342
20	-1.8677	-2.50955	2.34554	2.10873	-1.43936	-0.672744	1.75241	-0.669025	0.0494167	-0.0897148	-0.334114	0.198996	1.04633
200	-2.69322	4.111	-1.02577	1.57101	-0.54258	-1.09669	0.273846	0.999899	-1.28025	-0.375515	-0.351855	-1.19286	-0.28562
201	-2.91828	1.06632	-3.63031	-0.064634	-0.477792	0.615217	-0.0120919	0.233569	-0.699377	0.752008	1.02794	1.53699	0.320603
202	-3.07082	-2.08435	4.73603	-2.21501	-0.177332	-1.28407	-0.377163	-0.196155	1.14795	0.908916	1.10633	1.23399	0.23763
203	1.09251	1.36249	-1.1601	1.25342	-0.899059	-0.964443	-0.621668	0.157012	-0.11925	0.245439	-1.47869	-0.501575	0.720474
204	-2.68284	0.987836	-1.28962	1.18487	-0.505507	0.0830897	-2.07066	0.371322	-1.17977	-0.20553	0.612456	-1.4235	-1.77784
205	2.79497	-3.02006	-1.4699	-0.218382	1.58888	-0.680716	-0.425394	-0.557229	-0.748331	-0.531747	0.13791	1.36088	-0.563616
206	-0.944324	-1.52493	0.00967364	-0.85717	0.48504	-1.04867	-0.513107	0.0747337	0.49899	0.0830728	1.33035	-0.600987	-1.50604
207	0.205775	0.02032	0.368075	-1.03128	0.893866	1.1368	1.12493	0.518151	1.44678	-0.488553	-0.274769	-0.667138	0.151727
208	0.00740264	3.12391	0.114428	0.650597	1.22427	0.0231095	1.04992	-0.270885	-1.41196	0.111438	0.594104	1.08613	0.485713
209	0.15306	-1.76565	0.628775	1.88618	-0.179012	-1.09424	-0.129089	0.0483749	0.412474	0.251294	-1.23869	0.553605	-0.492969
21	-0.557889	3.14791	0.246287	-1.25073	-0.48765	-1.3404	0.103098	2.06395	0.897158	-0.0931187	-1.04374	0.783259	0.701599
210	5.36872	0.482358	3.8103	-0.572247	-2.35192	-0.22756	-0.988606	0.688388	0.253591	-0.548021	-0.643021	-0.221166	-0.46858
211	1.61136	-2.54014	1.68811	-0.412531	0.295692	0.128019	0.87722	0.837058	2.68185	-0.851126	1.57791	0.886639	0.988881
212	0.337566	0.260627	1.92127	0.693319	0.279245	-1.17673	-0.275974	0.331711	-0.958717	-0.0777864	1.36905	1.67536	0.611745
213	-0.841329	-0.530815	1.55728	-0.240238	-0.859649	-0.33607	1.32919	-0.611493	0.496651	0.957588	1.22631	0.427577	1.59534
214	-0.291233	-2.03844	-0.584464	0.85629	0.0820392	0.440827	0.335377	0.368116	0.120508	-0.280106	-0.538163	0.0675104	0.298653
215	0.734861	3.1553	0.737535	-0.489147	5.32404	-0.618007	0.302466	0.776973	-0.930567	0.0916839	0.65294	-0.757046	-0.306138
216	5.68956	1.43005	0.226053	-0.956409	-1.29917	0.97635	-0.951598	0.33896	-0.971417	1.58841	-0.299487	-0.622154	-0.439774
217	3.39787	-0.427518	1.08174	0.178923	1.09128	-0.792087	-0.996047	-0.0846126	0.655915	-0.229261	-0.321347	0.00367471	1.01624
218	6.71059	2.52969	1.39161	0.6913	-0.14334	2.56525	0.593147	-1.07809	0.373977	0.175538	0.898712	-0.0891995	0.306313
219	-2.01018	0.702774	-0.0499745	0.796168	2.93941	-1.21024	-2.36706	0.867662	1.73222	-0.12322	0.0600535	0.48496	-0.107089
22	-2.484	0.785557	-1.13949	-0.160449	-1.16247	-0.416718	-0.375876	-0.87794	-0.0241354	0.324872	0.791643	-0.119869	0.402829
220	0.308985	-1.41973	0.74372	1.36611	0.839141	-0.525095	-1.37224	0.573975	-0.800698	0.84587	-0.474033	0.121737	0.327169
221	-2.0301	-2.94265	1.63857	-1.6045	-1.46009	-0.260616	0.184993	-0.472103	-1.75221	0.486422	0.709167	-0.0700815	-0.213755
222	-0.0670744	1.36521	-1.21307	-1.95802	0.0304715	0.360347	0.457237	-1.49021	0.583967	-0.461711	0.262752	0.734129	-2.36265
223	-3.42454	0.0410243	2.33151	-0.135657	-0.53886	0.724732	0.630722	-0.116157	0.0911728	-0.80258	-0.053189	-0.57198	-0.589354
224	-0.42356	0.998747	-3.03303	1.22097	0.221796	-0.793528	0.247499	-1.12201	-1.67022	-2.15128	-1.58984	0.566337	-1.02519
225	2.81466	0.781031	-3.07491	-0.269152	-0.237106	-0.811791	-0.772965	-0.471763	-2.5345	-1.78424	-1.52484	-0.0310502	-0.237513
226	1.23932	-4.47999	-0.606266	-0.799587	1.19838	0.551937	-0.682455	1.20466	0.229997	0.263017	-0.717454	1.48733	0.485734
228	-0.626287	1.00354	-0.465207	-0.856605	-1.53088	-2.88635	-0.782498	-2.40812	0.15441	1.26824	-0.834083	1.16119	-0.983789
229	0.124944	-1.238	0.417966	0.416151	-2.69877	-0.518474	-0.657187	-0.844764	-0.231374	-1.06223	0.799182	-0.0172188	0.577552
23	3.99768	-0.210882	-0.743968	-1.25523	0.166001	0.22342	-0.481645	-0.204917	-0.459708	1.93953	-0.909023	0.906836	0.421243
230	0.678708	-1.57632	-0.0511152	0.491232	0.0818504	0.472586	0.814268	0.36864	0.351675	-0.836441	-0.41361	0.555085	-0.496816
231	4.37217	-0.693771	-1.38661	-0.479928	0.0479961	1.62571	-0.235388	1.12506	-0.261116	-0.21045	0.0165127	-0.914608	0.161169
232	-1.98989	1.84545	-2.8163	-1.34285	-1.81672	-3.00168	0.291267	0.683401	1.00212	1.68445	0.0635761	0.647586	-0.873382
233	1.63464	-4.97429	-1.80957	-1.25543	-0.471296	1.76988	-1.3669	-0.67073	-0.402728	1.22123	1.69214	0.0616855	0.460182
234	1.07042	3.57295	1.04512	1.06473	1.12126	0.758397	0.571022	1.44928	-0.859091	-0.838814	-1.37172	0.600866	0.389049
235	1.36663	1.84867	1.13536	2.23476	0.181583	0.466943	0.900828	-0.901906	0.310074	-0.451651	0.562806	0.302055	0.825406
236	1.1993	-2.55759	-0.277056	-1.24853	-0.597771	-1.21522	0.433076	0.601503	-0.105795	-1.24422	0.274556	-2.03178	1.69247
238	-2.09325	-0.16776	3.74769	0.868244	0.734678	-0.597404	1.41355	-2.15988	1.06852	-0.65219	-0.754125	-2.02067	-0.152735
239	-0.967555	-0.473044	-0.376204	1.46789	2.01619	-2.32491	2.17407	-0.386178	-1.09819	1.54951	-0.4835	0.926191	-0.0501038
24	-0.0237597	3.7616	1.7875	1.75766	-1.3815	-2.24665	0.710873	-0.660069	0.749753	2.54022	-0.423076	-0.435159	-0.583153
240	-1.98841	1.44845	-1.90391	-0.785759	-0.852463	0.965567	2.40829	1.65477	0.628121	-1.99608	0.51629	0.906348	-0.43957
241	2.47925	0.559975	4.88049	-0.888694	0.142807	-0.787749	-0.224503	0.889652	0.109737	0.884794	-1.55905	-0.565898	0.382805
242	-0.801585	0.423858	-2.12788	-0.0557611	1.36459	-0.457533	-0.781187	-0.56243	0.77219	0.0652015	0.176684	-0.327668	-0.444326
243	-5.68737	-0.770843	-3.98824	-0.780509	0.855328	-0.805417	-2.72629	0.24504	-0.219297	0.615901	1.25401	0.336954	0.145373
244	-1.61103	5.27889	0.834523	-0.258502	-1.10417	-0.546772	-0.486941	-0.512504	1.80942	-0.783078	-0.133846	-0.749526	-0.139841
245	0.0163264	-1.35999	-1.0077	2.70061	-0.310504	-2.3806	-1.11227	-1.38249	-1.29646	0.439921	0.0366801	-0.284808	0.648144
246	1.76671	0.563646	0.45965	-1.8258	2.84356	2.4454	0.296954	1.69829	-0.463404	-0.681242	0.0384281	0.736283	0.614849
247	11.0844	5.71426	-0.504787	-1.70984	-0.952183	-0.236021	-0.0249469	0.816923	-1.43087	0.502163	0.947126	0.56034	0.0702248
248	-2.34132	3.43943	1.05577	-1.00955	-2.54732	1.50741	1.77396	-0.780834	-1.37171	-0.309049	-1.17727	-0.697102	-1.04166
249	1.84719	1.1675	0.0509733	-0.19864	-1.72118	-0.156786	1.2216	0.988874	-1.47687	1.33377	-0.560869	-0.356343	0.763528
25	1.91744	-0.0867607	1.75255	-1.94365	0.909637	-0.442186	-0.336059	-1.546	0.0264383	-0.27365	0.0657946	0.373147	0.479116
250	3.85693	1.51826	-1.5113	-0.0606463	-0.816691	-0.339702	1.27059	0.58856	0.139587	-0.84654	1.14919	-1.93205	-1.74111
251	1.15514	1.33163	-2.9096	0.0702584	-0.888499	0.44273	-0.10537	0.617115	0.0375992	-1.36343	0.32891	1.49246	1.74061
252	2.00495	1.693	0.614006	-0.889625	0.45857	1.33019	-0.337972	0.945787	2.36018	1.35541	-0.105413	0.67733	0.246011
253	-2.08638	6.81186	-3.63351	-3.68238	1.24891	-0.273637	0.429447	0.361129	0.361505	-0.345355	-0.170954	-0.965599	0.165713
254	0.442845	0.646622	-3.21522	0.237062	-1.58968	0.421065	0.614853	-0.249623	-1.04371	-0.814643	0.87822	0.0276943	2.25166
255	-2.00621	2.46326	-2.24017	-3.01763	0.817199	-0.153305	0.637459	0.0350132	-0.250753	-0.00336984	0.230805	0.308873	0.287282
256	-0.985433	-1.93897	0.927043	1.80032	0.293841	0.435951	1.10674	-0.59965	1.33339	-0.785945	-0.495436	1.12824	-0.237616
257	-2.8	1.62884	2.19459	-1.34045	1.66595	0.976695	-1.34651	1.56637	-0.077254	1.09869	-0.23297	1.00444	-0.587519
258	-1.38817	0.0430097	1.08888	1.3879	-0.431891	-1.29776	-0.561384	-0.228787	-0.505744	-0.719592	0.0158861	-0.136609	3.14325
259	-1.50372	-1.57134	1.26083	0.0558146	-0.239645	-0.149434	1.52535	1.07397	-2.10717	0.173676	1.35814	0.040336	-0.485747
261	-2.88359	0.985593	-1.29227	-0.251538	-1.65369	0.16918	-0.781623	0.652039	1.67252	-0.999962	-1.78974	-0.338263	1.61542
262	-1.50691	-4.64348	0.302844	-0.87518	0.280312	-1.15869	0.0298154	-0.26305	-0.522865	0.592322	-1.85668	-1.24598	0.577388
263	0.972849	1.42842	-0.134978	1.55768	-0.896295	1.27323	-0.486032	-0.405667	0.159339	-1.3077	1.53039	-0.231395	-1.00782
264	-1.10285	-0.41214	-1.86088	0.13892	1.14436	-0.0347984	0.576806	0.472183	-0.737393	0.725828	-1.13291	-1.00783	0.753461
266	3.56197	0.853417	0.141901	0.253281	-0.399554	1.98016	0.607255	0.705819	-0.794839	-1.12779	-0.446964	-1.4405	-0.330878
267	-1.26968	2.91372	-2.62399	-3.44282	-0.424936	-0.70833	0.825257	0.0454123	-1.23444	1.52091	-0.0407912	-0.491179	-0.378405
268	2.54822	-0.589516	-0.695236	-0.520081	0.924784	-1.22124	1.31091	-1.14431	0.158769	0.936815	1.19189	-1.00539	0.673799
269	-0.165148	1.80139	4.43307	0.74739	0.0199915	0.113674	1.15078	-1.35829	0.672894	0.598293	0.767834	1.72332	-0.128327
27	0.588138	-0.11295	4.69454	-1.61077	1.71645	-0.061462	-0.757502	-0.405994	-1.99229	-1.49156	1.46675	-0.0809287	-1.48337
270	5.32083	0.202699	-0.797536	-0.786304	0.473896	0.134249	1.05695	0.704534	-0.155568	0.172811	-0.419321	0.356497	-0.759261
271	-1.25889	-1.6079	1.80975	0.117723	0.613652	-1.16988	2.05559	0.921669	-0.975583	-0.00466974	-1.31479	1.71686	-0.913296
273	-0.854454	0.337452	-0.247139	-0.557503	0.247305	0.753499	0.30417	0.882541	-1.94869	0.543507	-1.21299	-1.36049	-0.337872
274	4.14335	-2.30479	-1.86292	-2.37776	-0.576374	-0.50565	0.283962	-0.198471	1.14305	0.145273	0.147893	-1.05022	-0.283291
275	-2.42441	2.30491	-1.50332	-1.27282	0.0613308	0.17894	-2.7326	2.56439	0.182669	-1.1907	-1.41841	-0.148137	-0.669459
276	-2.29423	-2.47516	1.98942	-0.0205116	0.155094	-0.305524	-3.25636	1.00809	-2.57327	1.27469	-0.512127	-2.17409	0.423258
277	-5.72767	-0.0863116	-2.20746	1.92543	2.03729	0.881975	2.22698	2.0287	0.713742	-0.208779	0.19384	0.327619	0.122016
278	-1.24839	3.79331	-3.01775	-0.835784	0.229829	-0.236358	0.367946	-1.68697	1.78926	-2.33909	-1.6596	0.618148	-0.402082
28	1.39433	-0.646398	0.0202614	-0.81751	0.430174	-0.457322	-0.0453109	-0.185508	0.478093	0.514496	-0.245617	-0.58063	-0.782273
280	0.477408	1.82128	0.137137	1.35116	-1.99687	-1.50541	-0.925191	-1.25104	0.652321	-0.369447	-0.0941977	0.337108	-0.250053
281	-1.49082	-1.38587	0.572555	0.364103	-0.115692	0.0448118	-0.140004	-0.675906	0.0480791	-0.509702	0.246824	-1.62658	1.11422
282	1.46379	0.0522057	0.142108	-0.8582	-2.13427	1.49972	-2.05994	-0.424443	1.1117	0.369407	1.49394	1.77817	-0.731579
284	-2.15006	0.0631021	-0.908946	0.859025	0.116681	2.28145	-0.227781	0.362579	0.820043	0.209886	1.50995	-1.10344	-0.0656211
286	4.32366	0.90983	-0.887049	-1.48842	1.52471	0.619797	0.768417	-2.34122	1.84718	2.35727	1.32439	0.882928	0.779801
287	-3.62344	2.23243	0.520472	0.413018	1.74921	0.32464	-2.16657	-0.0745526	-0.346156	0.0504709	-0.610445	0.930173	-0.548732
289	-0.795041	0.381885	-0.818481	-0.523458	1.13839	-0.0138432	0.646319	-1.77888	0.441077	0.459019	0.261917	-1.10636	0.381987
29	-2.11491	-3.24019	4.48858	0.00343262	-0.324986	-0.90855	0.438906	1.03138	0.483045	-0.488549	0.510608	-0.343468	-0.846384
290	0.330501	-3.23815	1.34286	2.16453	0.782571	1.60358	0.450368	0.347993	-0.36108	1.94218	0.0269667	1.79184	0.243152
291	1.09675	0.004592	0.978409	0.0697215	-0.699986	-0.0819169	-0.574117	0.300432	-0.476506	-0.507033	0.500519	0.100224	-2.39612
292	0.271353	-0.41708	-0.494769	0.112407	-1.09345	0.320429	0.102699	-0.135527	0.380616	-0.328113	0.543844	0.201632	0.323661
293	-3.06791	2.10395	5.2359	-0.253793	3.51149	-0.276136	-1.10421	-0.297667	-0.385126	-1.01806	-0.357898	0.943845	-0.926351
294	-1.46507	-0.610582	2.34533	0.242926	-0.420701	-0.413044	1.23079	0.0878764	0.189588	2.14592	-0.476117	-1.40741	1.00799
295	0.179815	2.9436	1.36237	-2.04714	-1.28928	0.41709	-1.31037	-1.37555	-2.54281	0.381799	-1.39879	0.381373	0.21532
296	-1.33897	4.9698	-0.222511	-0.472103	-2.12267	-1.43654	-0.492815	-0.608829	0.251892	-0.258198	1.74021	1.15041	-0.40516
297	1.21213	-2.64858	-2.67187	2.21526	1.76269	0.71404	-1.15879	0.636052	-1.29992	0.102282	0.696842	-0.612667	-0.558772
298	1.40232	-3.20329	-4.55765	-0.472085	-0.0804616	-0.715281	0.489807	-0.111649	1.23385	-0.649255	-1.00718	-0.570661	-0.313773
299	-0.219859	1.14822	1.95241	-1.89101	-0.777995	-0.489907	1.19858	-0.601393	1.31401	-0.744928	0.750071	-0.108467	-2.35167
3	-0.87685	0.205334	-0.35504	0.394147	0.581487	-0.367949	-0.417368	0.427179	-1.12071	1.84759	0.849779	0.710442	1.37915
30	1.9506	-0.613462	-1.31299	0.190961	-0.0182674	-0.13965	0.440441	-0.277329	0.0739577	-0.413964	-0.0314601	0.489424	-0.0831005
300	-2.12285	2.13769	-1.80425	0.429107	2.35415	-0.897792	0.908034	-1.60488	-0.124577	-0.988329	-1.52023	1.14841	-0.157555
301	-0.321281	-3.28712	0.326216	1.2553	0.457842	-0.784318	-1.23871	-0.516297	-0.0326048	0.824914	0.157767	-0.517139	-1.0558
302	0.276186	2.85222	2.4505	0.851088	0.10605	0.468132	1.02896	0.806797	-1.4745	0.813574	2.3979	0.354341	0.444785
303	3.83066	1.59564	-0.766835	0.586234	-0.855503	-0.46635	0.388748	3.10564	-0.868938	-0.372372	-0.019804	0.681254	-0.565178
304	-0.52991	-1.45457	-0.722674	0.689369	0.92056	0.0964924	1.61168	1.94019	3.19192	-0.4204	-0.534433	-1.49444	-1.6556
305	-3.34769	5.1415	-0.0786278	2.13059	-0.13446	1.46841	-1.92545	-1.04997	-0.780917	-0.279889	-1.0244	0.804179	-0.518874
306	-0.932187	0.334445	-2.46718	0.260186	-0.664178	-0.0309286	1.15904	0.831079	-0.281208	1.03964	-0.163647	1.47172	0.753371
307	2.15107	-2.60699	-1.61042	0.184016	1.4542	-0.592649	0.00487607	-0.40113	0.578715	0.091792	0.304083	-0.342221	-1.27945
308	-2.63561	0.605675	-1.87506	-0.392446	0.918726	-0.846021	-0.633693	-2.2832	1.53114	1.14167	0.033381	-0.410316	0.0830864
309	-2.61984	2.48148	0.56746	-2.73902	-0.129867	0.588301	0.548718	-1.6507	-0.0919125	-0.594678	0.499601	-0.278783	-0.41793
31	-1.86763	2.27993	-4.26475	-1.7059	1.78797	1.33898	-1.19299	-1.04357	0.770369	0.998522	-0.482473	-0.0217617	-0.158297
310	-1.45493	-0.987327	2.72934	-0.344844	1.65858	-1.47652	-0.703149	-0.821047	1.03727	-0.285451	0.360536	0.650313	-0.0991142
311	1.89907	1.97428	1.2231	-0.105119	-0.523852	2.74668	1.63211	0.202324	-0.989974	1.05659	0.160388	-0.206697	-0.169784
312	-0.723946	2.63493	4.64878	-0.457168	-1.60275	-1.49263	2.16846	-0.0562364	0.566874	-0.428351	1.38543	-0.162016	0.0169226
313	-0.540903	-1.80351	-1.04973	1.73074	0.227536	2.35118	0.147853	-0.624129	0.89442	-1.62301	0.079465	-0.311422	-0.122785
314	1.96097	0.460884	-1.40905	2.07634	4.24073	-0.506401	1.17351	-0.87892	-0.286023	-1.14468	0.549944	-0.989802	0.105287
315	2.09073	0.562929	-0.262313	-1.33491	0.186995	1.34875	0.866388	1.81499	0.380224	0.0667589	-2.23526	0.455015	0.849198
316	-1.70496	0.532603	0.0302821	0.443993	1.37121	0.914016	0.168402	0.75789	-0.729353	-0.419945	0.807049	0.704964	-0.00724311
317	-3.1981	0.729723	-1.20847	0.681209	-1.80517	-1.46331	1.55247	1.0655	0.0661284	-0.794361	-0.614854	1.42516	0.212975
318	-0.478429	-3.01677	1.82366	-0.9157	-0.756458	-1.2593	0.208799	-0.681123	-0.197548	-0.303679	-0.0235798	-2.49511	0.687174
319	0.130053	2.16135	0.460272	0.982919	-1.33702	1.84884	-2.67019	0.349596	1.64156	-0.174306	-0.897357	1.52546	0.684011
32	0.204883	1.3101	-1.83756	-1.09914	-0.220856	-1.81864	0.6608	1.49345	-1.98256	-1.47943	-0.331001	2.00738	-1.65725
320	0.481167	0.136984	-4.40986	-0.135872	1.92962	1.74721	-0.348474	-1.10068	-0.266483	0.934918	-0.645636	0.662377	-1.8275
321	-1.54919	1.6043	-0.475924	2.04098	-0.783467	1.32817	-0.0524119	0.130052	-1.37365	-0.263763	0.210684	0.56851	0.173753
322	1.29791	-1.23627	-1.06078	-0.1121	0.166581	-0.382892	0.655715	-0.686722	0.109201	-0.550997	-0.200032	-0.0888773	-1.83313
323	0.024787	-0.284888	0.689356	0.0977311	0.0264497	-0.406495	1.2225	0.0126686	-0.0195578	0.921213	-1.9558	0.2298	0.571958
324	-0.332549	6.28234	2.72052	-2.5136	-1.8585	1.4999	-0.237923	0.197488	0.362226	-0.21879	0.118054	-0.401931	0.353959
325	2.75528	-0.91504	0.624482	-1.42473	0.32828	0.125063	-0.408804	-0.196205	-0.512889	0.238967	0.730862	-0.374099	0.5248
328	-1.2998	-4.76303	-3.79045	0.375136	-1.52998	1.57651	2.65535	-0.125709	0.799605	-0.0972892	-1.8999	-1.08412	-0.397656
329	-0.98537	-1.11141	0.753118	-1.14715	-0.485191	-0.060219	0.211223	-1.14788	0.221799	0.573445	0.754185	1.11044	0.539736
330	0.677189	-1.57015	3.8103	0.0995326	0.489034	-1.08128	-2.29177	-0.105211	0.667968	-0.5848	1.15057	-0.402695	0.619053
331	0.591575	-1.64599	-1.34752	-0.625597	-0.780995	-0.199153	0.271286	-0.204153	-0.549911	0.673591	-0.0241367	0.336229	-0.317871
332	-0.428543	-4.58448	-1.75349	0.428826	-1.13296	0.38825	-0.47667	1.31329	-0.93813	-0.75175	-0.240495	-1.50846	0.666542
333	2.74302	-1.19024	-0.431358	0.233959	0.556738	0.0563493	-0.448751	0.557115	0.0252502	-0.528192	0.357874	0.294065	1.01216
334	1.93568	0.268436	-0.825076	1.1242	1.45582	0.227227	-0.73749	2.68152	1.1412	2.61044	-1.08687	-0.226708	0.0245078
335	0.852015	1.03846	0.333674	1.81455	0.08907	-0.50608	-0.591397	-0.579568	-0.321847	-0.273818	0.0406615	-0.839248	-0.145222
336	0.45531	2.91532	0.240202	2.58797	-0.857884	0.535292	0.730135	-0.0560687	1.48124	-0.354756	0.921212	-0.895931	0.717969
337	-1.02053	4.46915	-0.646836	2.54836	0.83796	-3.56396	-0.347506	1.55511	0.998922	-0.642132	-0.934332	-0.53476	-0.513489
338	0.0984249	1.71179	-1.69093	-0.120933	0.208925	0.870632	0.780087	-1.15075	0.707791	-1.27024	2.00027	-0.603699	-2.41493
339	0.112579	-0.0871906	-0.636966	0.55964	-0.0782005	-0.453471	0.322476	-0.0596708	-0.0960952	-0.358949	-0.693331	0.308931	0.826421
34	-1.3451	-0.89798	-0.46561	-1.12733	-0.133778	-0.225674	0.955761	-0.907759	0.476265	1.79612	-1.39669	0.342337	-0.258287
340	0.907207	-1.4772	-1.4647	-0.664824	-0.0761327	-0.202022	-0.129249	0.366164	0.541174	0.254192	0.695705	-0.0483955	0.434263
341	-1.8127	-3.96644	1.09351	-0.95907	0.704609	0.510407	-0.0529229	-0.0502635	0.635495	0.00974223	0.693913	0.00597815	1.83915
342	-0.0575568	-2.2337	0.930758	1.0017	0.218738	0.331241	-0.222007	-2.08317	0.59864	1.28091	-0.812968	-0.492243	-1.38463
343	-1.20391	2.19654	0.599125	2.90054	-0.651554	2.39975	-1.21625	0.616771	0.167005	-0.632856	-1.83255	-1.31169	-0.698397
344	1.0925	-2.34051	-2.7523	1.56541	-1.74602	1.05185	1.69976	-0.711966	0.816589	0.38739	-0.598132	0.811357	1.287
345	-2.21583	-1.12074	1.99727	5.6677	-0.890613	-0.0106222	-1.31505	-0.237636	-0.277587	0.826917	-0.583553	-0.701279	0.223374
346	-0.644987	2.29516	-1.38369	-1.02021	0.3675	0.357835	-0.112668	0.449242	-0.756529	-0.999876	-0.958164	-0.967768	0.0698845
347	1.65353	-3.004	-1.45491	-1.48004	-0.188414	-0.89628	-1.11963	1.4048	0.0924927	0.643764	-0.224687	0.657644	-0.760878
348	0.21727	4.55512	-2.79504	-0.625828	-1.66031	1.18174	-0.177744	0.862261	0.303541	0.895587	0.304913	-1.21366	-0.628704
349	-1.15786	-2.98371	-2.04878	-2.06027	1.17209	-1.51079	0.624235	2.13367	-0.377477	-1.58504	2.22781	0.992525	-0.823099
35	0.215963	2.54395	0.673996	0.985183	0.01458	-1.43647	0.707738	-1.59146	-1.30657	-0.321535	-0.0195453	0.0461302	-0.264555
350	-0.183865	2.40634	-2.53939	0.431699	-0.00595302	-0.154876	-0.713613	-0.0447905	0.745672	0.811009	0.139829	-1.00892	0.791673
351	-4.7997	0.411276	2.33104	-1.63218	-1.44034	-0.0243681	-1.01272	0.901563	-0.0736977	-1.1742	-0.392381	-0.0194505	0.0382398
352	-0.358416	-2.16026	0.39922	-0.46647	-0.177776	-0.500696	-0.706039	-0.965318	-2.2147	0.806646	1.59236	-0.4706	0.486877
353	-1.54619	0.209664	-1.07926	-0.230056	1.1192	0.262183	0.339052	0.76901	-0.674217	1.95161	-0.690999	-0.740469	-0.935794
354	1.11649	-0.733864	1.23231	-1.51827	0.157705	0.554617	1.21659	-0.700323	-0.706158	-0.20147	-1.28264	1.14765	-0.631159
356	2.47398	1.70026	-0.995631	-3.24331	1.56758	1.4305	1.21902	-1.76086	-1.06368	-0.684182	-0.437786	0.0718267	-0.495312
357	-3.17817	1.84721	0.615239	2.20326	-0.0307314	0.858963	-0.504316	-0.36895	1.33819	-2.42419	0.491461	1.88521	0.0710955
358	2.20955	-1.4765	3.25	-0.245216	-0.157928	0.614406	-0.856785	-0.536321	-0.598937	-1.08322	0.297209	2.17676	-2.49913
359	2.94799	0.774078	4.72232	-0.450146	-1.72783	-1.79213	-1.15543	0.489112	0.382097	-0.737088	0.146329	-2.34335	0.350432
36	2.85799	-1.54231	-3.21135	-0.011772	0.26564	0.191967	-0.174812	0.609836	0.115187	0.135085	0.311141	-0.237462	-0.745315
360	-2.57715	3.50933	0.978251	0.599567	1.74835	-0.0167508	1.49263	0.261046	-0.57134	-0.543064	0.166111	0.198024	0.472051
361	-1.72306	-0.439858	0.533565	-2.35617	0.605927	0.57486	-2.81108	0.588841	-2.39092	-0.825569	-1.54931	-0.684308	-0.108144
362	-2.47363	0.0339456	0.608148	0.0295575	0.428225	-0.274926	-0.890597	-1.84464	-0.720796	0.762095	-0.0335952	0.724748	0.0214791
363	0.38658	-2.81232	-0.939779	0.386633	0.152277	0.148711	0.176515	0.63516	-0.135804	-0.0128668	0.412215	-0.0598112	0.373039
365	0.644429	-2.14073	-0.892893	0.434447	-0.175509	0.574458	0.966961	0.203683	-0.749572	0.126532	0.367659	1.08056	-0.00614231
366	-4.12511	5.00006	1.14584	0.544208	1.2411	-0.289052	1.50988	1.64811	-0.861954	1.30136	-0.289915	-0.735447	0.282616
367	-2.02717	0.384382	2.37525	1.61809	0.558295	-0.335149	-0.782235	3.48444	0.582646	1.17991	1.26635	-0.970397	-0.223086
37	-0.490173	-0.323275	-0.488727	-2.84138	-1.50282	0.300052	-0.372031	0.0267037	0.624252	0.497915	0.633582	-0.355142	-0.24101
39	-5.71834	2.45618	-0.107291	1.72145	1.74446	-0.0188277	-1.58247	0.120786	0.443614	-0.215359	1.28111	-0.492858	0.0315611
4	0.492202	-0.896201	0.353846	-0.190855	-0.679799	0.675869	-0.367816	-0.53264	-1.19091	-0.818367	-1.59192	0.103381	0.357355
41	7.15842	2.58375	-0.207582	1.29098	0.850928	-1.08011	-0.208919	-0.559453	0.569693	-0.326872	0.546835	0.91352	0.069012
42	1.24805	0.359434	4.48473	0.586692	0.818508	0.373271	1.19535	0.578547	-0.126669	0.578141	0.928358	-0.0740859	-0.213912
43	3.84204	0.555053	3.35671	0.748503	-1.02088	0.324049	-0.00235119	0.715794	0.381491	0.582377	-0.637328	-1.29932	0.106655
44	0.222754	0.979515	3.24933	-1.9296	1.06765	-1.00456	-1.2298	-0.586854	-1.22967	-0.0396794	-1.23715	0.612128	-0.0441141
45	2.15259	-4.65869	0.701782	-1.79792	-0.345203	-0.272651	1.01461	-0.538197	-0.809961	0.764687	0.686951	0.771987	-0.580869
46	-0.582849	-0.931488	4.85774	0.300377	0.157241	-0.395797	0.99909	-1.59675	0.0378556	-0.515217	-1.6351	0.120138	-0.655534
47	-2.80246	0.0156664	2.06782	0.910855	-0.581895	0.50204	-1.77439	-0.756446	1.41741	-0.54066	-0.405565	0.0360712	-0.0960242
49	0.341038	-1.74277	1.58412	2.07093	-0.0113467	1.49952	-2.33665	0.14433	0.613099	-1.45196	-0.5791	2.51694	0.200138
5	0.0812457	-2.13672	0.574492	1.99834	-0.0249844	-0.8547	-0.109436	-0.458487	0.694189	-0.124003	-0.16115	1.56659	-1.64013
50	1.28718	-0.434845	-1.56355	-0.335312	-0.0385716	-0.0398729	0.829674	-0.306453	0.330165	-0.497632	0.0522998	-0.277121	0.121979
51	1.53619	-3.41454	-2.73758	-0.686497	-1.32647	0.290575	-0.26119	-0.388023	-1.08335	-0.187596	-0.798895	0.778074	0.409854
52	-0.0235635	2.40097	-0.363436	-1.47508	0.161007	0.837613	0.547159	-1.42915	3.03928	0.633874	-1.15732	-0.87036	-0.268985
53	-2.33746	1.39079	-2.43065	-0.0139713	-1.62436	1.33458	0.287631	-0.401684	-0.838078	-0.847152	0.151341	0.105148	0.143097
54	-1.16815	0.656122	-2.19167	-0.131038	-0.601558	-0.395089	0.880569	0.703597	-0.266178	1.49636	0.684149	0.492258	-1.11673
55	-4.87222	3.90835	-3.90527	-1.52888	-0.47583	0.177959	-0.603509	-0.206492	-0.571905	-0.525012	-1.16601	-0.438182	0.0566404
56	-3.08163	2.91611	1.1752	0.597948	-0.845141	0.94104	-1.73487	0.405157	0.498992	1.76603	0.272119	-1.27506	-0.254366
58	3.9531	0.526875	1.64778	0.927977	0.682507	0.366052	1.18445	0.538324	0.43594	-1.05296	1.84155	-0.607812	0.401619
59	-1.16053	1.66438	4.16282	-1.40081	0.560383	0.0786768	0.74951	0.21883	-1.64646	-1.33169	-1.14215	0.0292781	-0.0614597
6	2.70653	-0.845417	-1.94594	0.607573	-0.213416	-0.664472	0.37751	0.0860586	0.26104	-0.307955	0.0511977	0.372184	-0.565983
60	-1.44886	-0.419066	-0.871235	-0.233844	0.799022	0.667222	0.412938	-0.907182	-2.29752	-2.09068	0.418181	0.772394	0.333153
61	-1.40496	0.193718	-0.505377	0.999118	-0.441814	-0.992969	0.701882	-0.380634	-0.555212	-0.939737	1.93524	-1.18742	0.0104209
63	1.5079	0.91788	0.803457	-1.10143	0.333291	-0.363323	-0.00405104	0.65417	-0.205018	-0.0360078	-1.46109	-0.526742	-0.111173
64	1.4997	-2.8153	0.335055	0.734997	0.146423	-0.372216	-0.210455	0.0727511	0.0329137	-0.280037	-0.992827	-0.10676	0.741294
66	0.0822731	3.91454	-3.59887	-1.25352	0.947439	-1.56113	1.65103	-1.01126	0.0483063	-1.75816	0.107648	-0.454288	1.40488
68	-2.18966	-2.26371	3.55826	-0.254833	-0.370388	1.27232	0.707353	-0.99557	2.02852	0.471235	1.19596	0.666895	-0.134817
69	-0.354674	0.496039	-2.1373	-0.988366	-1.31813	-2.56017	-2.78158	0.971353	0.350373	-0.745304	-0.521942	0.814209	-0.0566717
7	-2.37125	-0.21536	2.56521	-0.267382	-1.50507	1.86875	1.37919	-0.237786	-1.06395	-0.878838	0.232268	-0.609229	0.244263
71	-0.479569	1.55884	-1.31598	0.410236	0.0227865	-0.279624	-1.18563	-1.43285	-0.164859	-0.317656	0.538779	1.38555	0.762454
72	-2.05839	-0.528459	-0.550394	-5.09386	-2.95699	-0.291686	-0.0847891	-0.392846	-0.301331	-0.0042122	0.277278	-0.759908	0.0831084
73	-2.32158	0.403544	-0.973106	2.99707	-2.59507	-0.825671	0.05069	0.481347	-0.525678	-0.0950968	0.108196	0.470209	-0.569402
74	-1.15678	-0.706511	2.74422	0.354845	-1.76935	0.568395	0.857823	2.35423	1.23424	-0.344296	-0.4311	1.27272	-0.802893
76	-2.32451	0.953855	-2.40483	0.939063	-0.0547492	-0.0668205	1.2183	1.11831	2.27183	0.0720186	-0.144552	1.5182	0.77603
79	-0.708467	-1.72007	5.22664	0.0814621	-0.440126	2.96188	-0.594193	-1.79893	-2.24311	-0.960948	-1.45635	-0.393188	0.0431438
8	-2.77689	-0.472789	0.99818	-0.322114	-0.048051	0.596687	1.59708	1.13974	-0.284849	0.539722	1.88619	-1.34423	-0.0912012
80	-1.53343	1.76485	-2.12791	-0.397421	-0.510841	-0.489027	0.905035	0.316967	-0.381846	1.14581	0.614037	0.0710859	0.133669
81	3.04653	-0.468701	-0.0370632	1.2295	-0.210981	0.0116237	0.49467	0.455156	-0.270726	1.45808	1.20958	-1.7155	-2.52152
82	-1.55688	4.63708	-4.28898	1.59594	0.310121	0.847552	0.303073	-0.492034	-0.0350796	0.547325	0.672338	-0.175362	0.195065
84	-0.958974	-4.45901	-0.697676	0.991938	-1.06563	-0.235223	0.170849	-0.335886	-0.660466	0.604588	-0.662029	0.714059	-0.0721807
85	0.716508	-2.81348	-1.11781	0.88378	-0.0451548	-0.4457	-0.78231	1.0285	0.192234	0.859986	0.672348	0.235977	-2.67522
87	1.27541	-0.847512	4.552	-0.31782	1.44951	-0.755053	-0.519405	-0.737058	0.718124	-0.125609	-0.0999404	-0.758851	1.37336
89	-2.82351	3.22915	-2.9107	-0.384367	-1.95335	-0.420017	-1.66568	1.66135	2.21264	1.13871	-0.43735	0.765713	0.453138
9	1.1184	0.708501	-0.873583	0.93556	-0.23377	0.528522	1.28458	-2.238	0.247536	0.104026	0.373222	-0.122288	-0.574791
90	5.54517	0.710311	1.90495	2.57827	-0.879638	1.80331	0.365014	0.728589	-0.83686	0.0646355	0.911177	0.765015	0.320181
91	3.68566	0.0134605	-1.50429	-0.0288917	0.19253	-0.783092	-0.236793	-0.105459	-0.0774298	0.705184	0.0257291	-0.904383	0.0678288
93	-0.705644	-1.5772	0.432256	0.0885967	0.760614	2.30219	0.0811084	0.930005	-0.989947	2.14765	2.3136	-1.34573	-0.0871945
96	14.9506	10.1788	0.48326	1.56552	2.60151	-0.635498	-1.25845	0.479601	-0.181135	-0.747888	-0.22713	-0.0335946	0.530666
97	0.481814	0.182611	-0.791059	0.419139	-0.289415	0.161417	0.0739622	-0.205587	0.121637	-0.170311	0.481804	0.101278	-0.185586
98	1.98223	-2.23411	-1.68435	-0.0604748	0.207096	-0.696989	0.406704	-0.733942	0.428395	-0.168538	-0.30417	-0.319195	0.175148
99	2.45314	-0.421273	-5.04458	0.724912	1.97319	3.11521	0.863546	-1.16811	0.257329	0.138261	-0.220059	-0.333799	0.748486

## Sheet: resnet18
ID	DL_1	DL_9	DL_17	DL_31	DL_39	DL_41	DL_47	DL_110	DL_121	DL_131	DL_152	DL_162	DL_197	DL_202
1	-0.583789	-2.61985	3.5005	-1.6696	0.149571	-1.13089	1.58988	-0.169051	0.201739	-0.116428	0.623853	-0.606517	-0.40235	0.0187184
10	1.76754	-0.385667	-1.22881	-1.71844	-0.490825	-1.90229	0.701011	-0.0371661	-0.195454	-0.160449	-0.154635	0.588777	0.102717	0.237479
100	-0.221756	2.84741	1.70569	-0.14773	-0.689389	-0.826529	-0.138177	-0.169327	-0.784033	0.127685	0.121349	0.473771	-0.142424	-0.175116
102	-1.50377	-2.30775	-0.751306	-0.392569	0.890309	1.29931	-0.538087	-0.249852	0.00946615	0.0732828	-0.272585	0.280635	0.15403	0.00685163
103	2.18291	1.02615	-1.23142	1.87242	-1.37535	0.891603	1.19707	1.00388	0.754652	-0.783655	0.153595	-0.110048	-0.0254184	-0.184341
104	-6.19561	-1.60846	2.28838	2.8124	-0.98486	0.166972	0.303376	-0.149019	-0.657616	-0.384729	-0.611491	-0.0644237	-0.232561	0.120897
105	1.58899	0.518751	1.87599	-0.00919125	0.483857	-0.36432	-1.19061	0.0710369	-0.927521	-0.060887	0.0901757	-0.0324112	0.205238	-0.0701339
106	-1.60765	-0.316073	0.0216104	-0.796152	-0.601656	-0.580954	-0.389665	0.460298	0.274179	0.319075	-0.624349	0.369975	-0.254361	0.0731711
109	0.358571	1.74204	-1.4567	1.19443	0.661653	-1.61122	1.02755	0.570399	-0.00778967	-0.108299	-0.575049	0.302065	-0.356917	0.405565
11	-1.90382	0.261322	-1.10794	-0.929805	0.0999102	-0.336167	-0.502333	-0.76094	-0.296277	-0.0956323	-0.256561	0.304085	0.305853	-0.186378
110	3.1096	0.56781	-0.317151	0.0892588	0.053536	-0.241799	0.464321	0.455683	0.691877	0.235853	-0.641299	-0.547489	0.526063	-0.345938
111	3.49507	-4.68672	-0.330231	0.946536	-2.44217	1.7289	0.36959	0.113754	0.181825	-0.33704	-0.468416	0.0526197	0.0301397	-0.0807894
112	0.364491	-1.40184	-2.29806	0.168573	0.179561	-0.184021	0.802779	0.0150858	-0.226074	-0.258022	-0.90745	-0.0490921	-0.233704	0.468513
113	-3.5054	-0.652502	-2.02507	0.468974	0.585109	-0.362682	-0.434918	-0.344899	0.187946	0.0106973	0.119695	-0.379172	-0.16493	-0.36181
114	4.63456	-0.355184	-0.792289	0.298972	-0.015444	0.80417	-0.0546671	0.198695	-0.452265	-0.0572605	0.265587	-0.670094	0.47247	0.305507
115	-0.012556	-1.06552	0.885002	0.633633	1.59125	1.59223	-0.643504	-0.961095	-0.0841715	0.0603394	-0.641288	-0.539497	-0.175732	0.166169
116	2.92636	-1.40238	-1.42016	1.28701	0.0295938	-0.544525	-0.860715	0.493249	-0.200315	0.394665	-0.730129	-0.310505	-0.247659	0.102822
117	0.770268	-1.76211	-0.480772	0.205718	0.457593	0.710074	-1.10294	-0.452474	-0.163588	0.217045	-0.184587	-0.0778555	-0.289038	0.12076
118	-5.43175	1.60187	1.70706	-0.500432	-0.0750061	-0.128972	0.457486	-0.0915471	0.301812	-0.0668895	-1.02222	-0.801728	0.132867	-0.34501
119	-0.526445	1.02985	2.20488	-0.39855	-1.69641	0.622446	0.401597	-0.494974	-0.282982	-0.542978	0.32149	0.351678	-0.274863	-0.0785084
12	0.239795	0.884541	-0.335318	-0.908294	-0.875686	-0.272666	0.770998	-0.152024	0.153399	-0.835952	-0.682756	0.401969	0.454551	-0.00822225
120	6.74193	-0.85536	-0.476146	-1.82397	-0.475292	-0.220666	-0.204944	-0.246124	0.113061	-0.22862	-0.0718981	-0.989574	0.430372	0.210581
121	-1.09077	1.45148	0.86035	3.18405	2.31566	0.30337	-0.458842	0.111994	-0.0939432	-0.0835714	-0.633258	-0.0332363	0.342009	0.102016
123	-0.0878053	-1.40414	-2.51465	-0.85128	-1.11113	0.345353	1.24039	0.451818	0.45408	-0.0837081	0.532322	-0.242961	0.275633	-0.215739
124	0.547713	1.34841	0.687497	0.102391	-1.91524	-0.507711	-0.114186	-0.186664	0.0751012	-0.0416496	-0.247404	0.370527	-0.167169	0.271469
126	-3.59655	0.918444	1.16223	3.08983	1.31357	-1.02948	-0.233896	0.906695	0.366409	0.314595	0.429967	-0.387296	-0.168466	-0.191701
127	-1.52912	1.90701	0.105917	-1.53862	-0.0597109	-0.182559	-0.390097	-0.660709	-0.29368	0.174806	-0.503054	0.247122	-0.528709	-0.199106
128	-3.56927	0.143368	-1.05503	0.718258	0.0736921	0.339313	0.198352	0.660392	-0.0581725	-0.0947968	-0.141894	-0.499489	-0.044352	-0.0185579
13	6.99784	-1.71608	1.77823	-1.84287	-0.796629	0.43273	-1.72283	0.293901	0.136313	0.527557	-0.295545	-0.500934	-0.0460965	0.463214
132	1.82046	-1.19681	-0.376081	-0.403435	0.0778044	-0.768444	-1.4754	-0.890111	-0.996553	0.139015	-0.099882	-0.0597033	-0.0703031	0.0993039
133	-1.9783	-0.762196	-1.2839	-0.417378	0.989446	-0.732789	0.534513	0.38226	0.116064	0.0556228	-0.412423	-0.16728	0.302277	-0.28453
134	-0.979647	-0.738649	-0.608535	-1.12571	-0.114911	0.692985	0.237707	-0.121716	-0.0604602	-0.566834	0.180896	-0.13113	-0.133132	0.451416
135	-1.11475	-0.165937	0.990491	0.550474	-0.597275	0.242863	0.365391	0.100496	0.184687	0.178242	0.399183	-0.0815765	0.159054	0.051925
137	-3.98661	0.209659	-0.0258455	0.726344	-0.414164	0.14752	0.239974	-0.00263911	-0.0146656	-0.159415	0.0719945	-0.141789	-0.212551	0.220699
138	2.57145	0.453692	0.0604271	0.511568	-0.681755	-0.415234	0.870872	0.510517	0.00199321	1.10794	-0.174437	-0.534411	0.118509	0.149604
139	9.27808	-0.0827961	0.522039	0.209364	0.0814841	0.844428	-1.32645	-0.711221	-0.943938	-0.0421351	-0.00875974	0.407285	-0.123591	0.285603
140	-3.93049	-0.121696	-2.01375	0.690292	0.208861	0.428542	-0.386406	0.00157073	0.312217	0.682307	-0.160617	0.0786459	0.227582	-0.34432
141	-0.29903	0.423677	1.22104	-0.370233	0.236998	-0.523141	-0.400395	-0.187494	-0.217842	0.224356	0.0124233	0.273118	0.16215	-0.176716
143	2.06771	-1.6251	0.684056	-0.0712204	1.59913	-0.571035	-0.327573	-0.401668	-0.644504	-0.518507	-0.282728	0.207625	0.0963959	0.127638
145	-0.325248	0.533481	0.306722	-0.0661681	-0.47466	-0.24356	0.423033	0.385761	-0.704449	-0.127846	0.476306	0.54618	0.177231	-0.237764
146	-3.60526	-2.06429	-1.975	-1.09708	0.784642	-1.23528	0.103921	-0.38905	0.17939	-0.385371	-0.00777074	-0.521359	-0.252664	-0.180075
147	-1.60717	0.964526	1.99228	1.04181	0.760793	-0.675835	-0.242824	0.392623	-0.30637	0.195983	0.229182	-0.270314	0.598615	0.0185355
149	4.3739	-1.61176	-1.49117	1.20796	-1.74357	-0.392307	-0.134384	-0.821858	0.269877	0.508675	-0.325895	-0.312542	0.240554	-0.197363
15	-5.4974	-0.289657	1.03864	-0.888425	-1.67461	-0.184173	1.03434	-0.0590682	-0.00978907	0.181923	-0.456345	0.0856478	0.374692	0.26078
150	-1.62054	-2.19622	-0.0237825	0.396341	1.07632	-0.849573	0.749437	-0.970932	0.160002	0.136853	-0.0808471	0.164225	-0.251898	-0.582596
151	-3.5738	-2.58654	1.12225	0.34158	-0.722688	0.765764	0.239518	-0.990214	-0.362417	0.624882	0.414689	-0.403632	0.118198	-0.276826
152	0.98164	-0.636536	-0.486282	-0.166426	-1.02337	0.352155	-0.477578	-0.345607	0.396089	-1.15871	0.684551	0.2936	-0.32326	-0.0290013
153	-1.38065	-0.338955	1.51072	1.2303	-0.252509	-1.35265	0.283631	-0.319973	0.758253	0.877975	-0.257682	0.286144	-0.0293663	-0.00920361
155	-4.42744	-0.392343	-0.100925	0.380722	-0.312249	1.01634	-0.531139	0.347401	0.390051	0.299424	-0.345977	0.221681	0.159951	-0.245967
156	2.17855	-2.12174	-0.796625	-1.90694	-0.153191	0.624912	-0.943643	0.367467	-0.31677	-0.358849	-0.00358111	-0.203251	0.159174	0.374092
159	-0.16991	-1.03361	0.503869	2.46081	-1.67053	-0.116496	0.417405	-0.131679	1.07945	-0.0350665	-0.231073	0.445696	-0.270265	0.148741
16	-6.89637	1.2096	0.747771	-0.0961459	-0.252093	1.18135	0.115356	0.249563	0.290295	0.189958	0.141361	-0.497084	-0.334416	0.0461819
160	-0.00251777	1.60553	-2.45214	1.2162	-0.473566	-0.729656	0.241608	0.144014	0.0502653	-0.00921902	0.328937	0.514252	-0.392188	-0.412098
161	-1.24455	-0.0344562	-0.365688	-0.472182	0.662873	1.01916	-0.806575	-0.260116	-0.164607	0.0383376	0.165079	1.02997	-0.150802	0.0708238
162	1.38114	-0.167854	-0.621455	-1.08785	-1.02361	1.83296	0.785146	-1.08043	0.491627	-0.275945	-0.123806	0.251413	-0.0385895	0.338965
163	-4.94269	1.70318	1.48119	-1.85785	0.646666	-0.298419	0.408653	-0.596244	0.969148	-0.0371004	-0.770395	-0.503785	-0.439237	0.320065
164	-0.663291	0.282917	-1.24408	-0.940708	-1.33788	-0.398864	-0.136131	0.10662	-0.864481	-0.387875	-0.130905	-0.148501	0.442519	-0.579756
166	1.9904	1.8792	1.29457	0.411691	-0.236979	-0.527247	0.486213	-0.513497	0.177398	0.0510234	-0.0721261	0.737087	-0.112274	0.284417
167	-3.50629	-0.289232	0.783117	-0.499767	-0.195047	-0.806786	0.173311	-0.334969	-0.426775	-0.0323422	-0.0389034	-0.0816859	-0.403641	0.0612434
169	-1.08288	3.52075	-0.662015	-0.563386	0.0484098	1.76019	0.685126	0.0667704	0.0613586	0.554131	0.0915934	0.0602204	0.156668	-0.386579
17	-6.39338	1.39485	-1.22223	0.284446	0.635581	-0.11835	1.04567	-0.460127	-0.639175	0.318597	-0.172571	0.323241	0.0589226	0.05634
170	-5.86014	0.930568	-0.491497	1.33405	-0.122724	0.366749	-0.326455	-0.183709	0.00455058	-0.0104187	0.303805	-0.169113	-0.318896	0.213859
171	-0.898243	-0.787152	-0.642223	-0.312371	-0.442426	0.690343	-0.881704	-0.987	0.432415	-0.0698908	-0.137153	-0.0250679	0.0211025	-0.297101
172	-2.27537	1.24124	-2.08494	0.545204	-0.993683	1.01138	-1.26971	0.27012	-1.01459	-0.149872	0.00158176	-0.662612	-0.459007	0.48903
173	-0.358752	-0.0767089	0.765006	-1.53543	-1.36514	-1.51556	1.38255	-0.280906	-0.896554	-0.655492	0.0661132	0.0195242	-0.0396153	0.0639256
174	3.18261	-0.506321	0.336231	0.845577	0.734599	-0.984872	0.0712853	0.410447	-0.513982	0.377921	0.628586	-0.424955	0.205669	0.1514
175	-8.75717	-2.15285	1.24308	-0.29377	1.0392	0.69142	1.28816	0.0501981	-0.443885	0.164477	0.28366	0.203253	-0.151258	0.0634106
176	2.28285	1.30311	-0.121955	0.528756	1.12121	-0.765911	-0.359055	-0.0573867	-0.365899	0.220299	0.0362867	-0.0821594	0.51305	0.351689
177	-1.04293	-0.259853	-0.8155	0.00266814	0.568615	0.033772	0.684531	0.345332	0.179357	0.502553	0.304682	-0.172949	0.296751	0.228543
178	5.61568	5.09728	-0.530968	-0.550973	0.265193	0.0104683	-0.383675	-0.00475325	0.26747	-0.584625	0.708357	-0.36103	0.151099	0.059623
179	-4.86809	-1.74081	-2.03141	0.58093	0.0920277	-0.493117	0.742596	-0.80855	-0.013119	-0.52689	0.36797	-0.0839545	0.27876	0.167629
180	-3.49747	2.68696	-0.992056	-0.3078	-1.90875	1.30265	-1.28525	0.570512	-0.77741	0.388131	-0.399423	0.196424	-0.379098	-0.0238511
181	-3.36727	-1.77115	-1.33956	-2.72703	-1.78642	-0.0279917	0.390132	0.34443	-0.454165	-1.10568	0.286522	-0.192818	-0.0248951	-0.557876
182	-7.40221	-1.63906	-0.293693	-0.440671	-1.12901	-0.488346	-0.188194	0.608213	0.357648	0.629498	-0.231599	0.0889481	-0.361214	0.0304301
183	7.75719	-0.756184	-1.34633	1.39576	-0.932515	-0.479141	1.13315	0.629165	0.198607	-0.0536078	0.349486	0.61368	0.400316	-0.130161
184	1.23621	2.01523	0.443037	0.304507	-0.239344	-0.298237	-0.343254	-0.406856	0.631658	-0.206327	0.212524	0.173472	-0.396352	0.0705659
185	-7.48756	-0.706676	0.471422	-0.633405	1.04738	-0.24356	-0.360927	0.303884	0.0976617	-0.51943	0.262455	-0.180967	-0.142146	0.064375
187	2.15161	0.195441	-1.04268	0.0673416	1.09542	-1.24297	0.512495	-0.0827832	-1.01511	-0.166521	-0.358771	0.839308	0.0515809	0.0023586
189	-3.27614	-0.29689	0.018697	-1.46043	-0.472411	1.38251	-0.288964	0.230506	0.497696	0.139544	0.0281552	0.536428	0.31337	0.0827428
190	1.11208	-4.58502	-1.28992	1.75157	0.253596	0.184195	-1.5232	-0.0736702	-0.394378	-0.289344	0.157431	0.120373	0.286527	-0.372882
191	1.95289	-0.79688	0.903847	-1.32756	0.530455	0.182628	-0.112598	0.974354	-0.392755	0.4467	-0.161574	0.605403	0.553427	0.229196
192	2.51771	-0.899932	-1.29319	1.0914	-0.326711	-0.881888	0.795448	0.0666826	-0.107058	-0.200683	0.576671	-0.126953	0.301017	-0.135781
193	4.9248	-0.660767	1.00051	-0.238823	-1.26128	0.216213	0.100828	-0.520276	0.12837	0.540972	0.6059	-0.268711	0.093973	-0.0344886
194	5.81558	1.93658	-0.27494	0.494742	1.42088	-0.0493854	1.25622	0.315914	-0.180817	0.0651457	-0.0208206	-0.391288	-0.138716	0.0249798
195	1.08306	0.487227	1.13636	-0.368712	0.172001	-1.00501	-0.378358	0.786558	0.0342463	0.0164392	0.816733	-0.756346	-0.141274	0.288349
196	0.126809	-1.01723	0.22541	-0.693004	0.564757	0.320886	-1.38876	-0.561085	0.530438	0.381855	0.197609	0.210529	-0.239783	0.0934354
197	-1.77624	2.71884	-1.78323	0.24493	2.10339	-1.2809	-0.0105406	0.670226	0.385602	0.149958	0.154327	0.241719	-0.318919	0.381905
198	-4.37992	-0.324549	-0.0708416	-0.518829	-0.0737454	-0.411424	-0.129134	-0.571761	-0.0821218	-0.582486	0.0282189	-0.630131	0.229297	0.0934385
199	5.49418	1.90063	-0.73205	-0.619375	0.574835	-0.0761152	-0.0126912	-0.21334	0.576446	-0.5013	0.129951	0.335807	0.192647	-0.0963468
2	-5.33321	-1.36215	0.270365	-0.873701	-0.057765	-0.0620688	0.281329	0.109836	-0.0808039	-0.370148	0.0267669	0.00237981	0.545395	-0.0569239
20	-2.81243	2.67264	-2.87331	-0.855865	-0.839554	0.564549	0.911515	1.08413	-0.208875	0.92514	-0.079503	-0.535437	0.0558562	0.00920899
200	6.7152	1.00403	-0.0298857	0.391985	0.818597	-1.1154	0.198296	-0.92883	1.18916	0.696231	0.521631	0.246968	-0.263484	-0.445621
201	2.70896	-1.70202	-0.732637	1.28335	-0.284668	1.27277	2.35533	0.439515	0.099045	0.309054	0.35562	0.0154644	-0.499308	-0.0830835
202	0.650812	1.44429	-2.7886	-0.150524	-0.481258	0.843933	-0.929049	0.395771	-0.235458	-0.745579	0.460397	-0.178408	0.447816	0.2249
203	1.76768	0.32785	1.09351	-0.615555	0.218666	0.353307	-0.727835	0.260926	0.416185	0.758474	0.390554	0.492279	0.110177	0.01656
204	3.41349	-0.553019	0.265768	-0.221517	1.633	-0.778057	0.0868187	-0.230047	1.04025	0.154057	0.23172	-0.0469758	0.355695	0.228237
205	-7.94196	0.688266	1.45315	0.498977	-0.487249	0.758054	0.258243	-0.109936	0.264509	-0.292197	-0.357093	0.490982	0.196126	0.0134442
206	-3.27652	-1.74503	0.600915	1.87261	0.816016	0.325757	-0.574006	0.202265	-0.0761455	-0.625133	-0.624877	0.268768	0.0967055	-0.0269975
207	-3.63989	0.187058	-2.62234	-0.00387109	-0.405835	0.815585	0.58581	-1.02225	-0.534001	0.140263	-0.0129858	-0.155092	-0.125668	0.189951
208	1.92046	3.00259	-1.25016	0.56609	1.48108	0.87918	1.17514	0.474988	-0.0619983	0.0385785	0.252531	0.192391	0.0896676	-0.0347125
209	5.54992	5.99119	-2.53677	0.282336	0.727249	1.18873	-1.60882	-0.025575	0.479484	0.0534441	-0.292198	-0.105426	-0.12078	-0.125243
21	-0.12909	0.149446	0.306862	0.796237	-0.0682357	0.233636	0.108207	-0.232676	-0.461451	-0.302896	0.403488	0.360122	0.0737796	0.148399
210	-1.72592	-0.390646	-0.142526	-0.237467	0.529008	-0.906004	0.563044	0.22196	0.378988	-0.0199528	0.140325	-0.740781	-0.0193531	-0.0364671
211	0.259324	0.569156	-2.18218	0.340614	0.0961843	0.479898	-1.34907	0.216199	0.56518	-0.0300955	-0.194887	-0.16352	-0.135004	0.229232
212	-2.02984	-0.829804	2.7506	-0.385342	-1.38051	1.15213	1.32307	-0.546312	0.74868	-0.0568263	-0.582268	-0.0304277	-0.195461	0.0932041
213	-0.519429	1.35542	1.01375	0.752821	-0.704339	-1.34201	0.459553	-0.732123	0.434816	0.333755	0.117356	0.105054	0.0987335	-0.111669
214	-3.60161	-0.947794	-0.373313	-0.597214	1.39803	-1.88805	-1.03545	-0.258319	0.0539108	-0.103085	-0.0943875	-0.226359	-0.00359435	0.183541
215	5.70513	0.993023	0.436095	-1.99969	0.597756	-2.11573	-1.14824	-0.858718	0.204422	-0.99977	-0.417256	0.230775	0.176636	-0.101761
216	-2.87523	-2.03993	0.926776	-0.399869	-1.53783	0.0253909	0.0711513	0.385719	0.293065	0.135874	0.274022	-0.0994038	0.125638	-0.0650607
217	-5.25197	-1.08568	-1.10047	-1.04081	1.37052	-0.735362	0.50025	0.149793	-0.508537	-0.391538	-0.00761255	0.260797	0.0775221	-0.21281
218	-6.03412	-0.116306	1.92039	1.12102	0.367928	0.910887	-1.42732	0.320287	0.290011	0.45036	0.679041	0.149602	-0.0355856	-0.311018
219	9.41574	-1.67397	-0.906808	-0.730797	-1.25432	0.953576	0.00839471	0.106508	0.41615	0.0454368	-0.40713	-0.0039975	0.0417068	-0.126626
22	4.00579	2.53419	2.09815	-1.81854	1.4458	0.560426	0.121874	0.0854209	0.0325132	-0.424797	0.262297	0.388012	-0.153031	-0.151397
220	-4.36132	4.41943	-0.640938	0.700039	0.329263	-0.352294	-0.326106	-0.51089	0.0919211	0.904811	-0.330125	-0.0434663	0.0550427	-0.272251
221	1.55317	-1.45564	-0.719744	0.683714	-0.744325	-1.60604	1.0525	0.409159	0.123321	0.110619	-0.246893	0.315987	-0.407899	0.207679
222	1.89942	1.55327	1.08854	0.146112	1.25071	0.318374	-0.138201	-0.00541038	0.53981	-0.713381	-0.0671485	0.584059	-0.104806	-0.288407
223	1.65395	-0.316822	0.713815	-0.608647	2.10024	-0.385756	0.483767	-0.0909778	-0.510076	-0.0744435	0.216345	0.23924	-0.521793	0.442382
224	1.05123	0.43467	-3.51295	1.10564	-0.480519	0.720568	-2.11006	-0.0215915	-0.0711059	0.544383	0.00126158	0.289591	-0.0616081	-0.171095
225	-7.95533	-1.01292	1.24075	0.935067	0.527852	0.143834	0.112604	0.202981	-0.700688	-0.326081	0.654852	-0.231466	-0.09088	-0.274737
226	-3.42177	3.43591	-1.32989	0.342612	0.369881	-1.28664	1.38524	-0.0489875	-0.0843278	0.268643	-0.549071	0.136759	-0.143231	-0.22813
228	0.937872	-0.162099	-0.427159	-0.474824	-1.01644	-0.185313	-0.467783	0.217455	0.0787988	0.292715	0.624001	0.102585	0.190348	-0.0914309
229	-3.53241	0.748321	0.520887	-1.06475	-1.02	-0.567148	0.366097	-0.488014	0.235768	0.0587693	0.624337	-0.00372433	0.359935	-0.0975153
23	-0.927036	1.17557	-0.993732	0.500587	-1.89286	1.56554	-0.388823	-0.173485	-0.310545	-0.254796	0.325116	-0.43857	-0.0119044	0.270673
230	-4.08171	-0.286903	-1.15423	-1.86387	1.80703	0.542362	-1.79173	0.194594	-0.418063	-0.924915	0.0953815	0.0631193	0.379247	-0.173486
231	-6.77607	-3.75557	0.710576	-1.82819	-0.476563	-0.0617926	-0.510529	0.289538	0.926714	0.200004	-0.204269	0.618683	-0.310971	-0.0277838
232	2.15119	-0.2889	0.490223	1.17012	0.255622	-0.34822	-0.46685	0.0358493	0.138314	0.510429	0.419646	-0.407245	0.0963399	0.389413
233	-6.30073	-0.0856042	1.22692	0.146393	0.0037964	-0.494115	-0.383601	0.346455	-0.315081	-0.152575	-0.106862	0.227803	0.100133	-0.0271672
234	2.09484	0.339985	0.330129	0.000452793	-0.576979	-0.983635	-0.460025	-0.412886	-0.00921156	-0.407478	-0.421713	-0.269574	-0.113775	0.289837
235	1.28542	4.22194	2.67414	0.723803	0.583333	1.44003	-0.149677	-0.91197	-0.275283	-0.1762	0.108336	-0.398319	-0.359829	-0.089914
236	-1.90047	0.122444	4.86832	0.127825	-1.23849	-1.37088	-0.347728	0.266831	-0.458918	-0.367179	-0.390093	-0.11524	0.359464	-0.0182693
238	1.54411	-0.883852	-0.995429	0.447589	0.113684	0.337502	-0.648341	0.0689339	-0.381979	-0.390246	-0.0454389	-0.186676	0.186995	0.0864615
239	-1.05453	-1.71263	-2.14576	-0.630132	-0.399098	-0.688534	1.57611	0.125546	-1.38038	0.37306	-0.0365077	0.295375	-0.0263704	0.388772
24	3.05704	0.611918	-0.971103	0.176263	1.52183	-1.08183	-0.0720551	-0.353407	0.0841143	0.26872	-0.265365	-0.454798	-0.0052004	-0.0746382
240	4.02429	-0.428142	0.615047	0.737551	-1.26345	0.0691275	-0.324905	0.314963	0.826276	-0.294955	-0.144477	-0.396924	-0.0752177	-0.0705657
241	-4.75374	-0.31611	2.51028	-0.429129	-0.691782	0.95426	1.38407	-0.602108	-0.227772	0.0460747	0.596996	0.736714	0.0943267	0.043328
242	1.74394	1.82059	-0.120779	-0.512991	-0.440815	-0.372725	-0.419775	0.224864	0.243084	0.0124813	-0.404561	0.268111	0.195116	-0.295503
243	4.69113	0.642086	-0.382443	-1.15054	-0.999516	-0.141508	0.449219	0.498988	0.115632	-0.776281	0.212855	-0.0146372	0.00202327	-0.0277711
244	6.13543	-1.10471	0.0449755	0.0769737	-1.62531	1.57413	1.25347	-0.312802	0.992882	-0.19706	-0.23901	0.16067	0.100134	-0.229519
245	-0.511771	-0.679259	0.735487	-0.585035	0.721525	-0.0551943	1.32629	0.000382173	0.0889916	0.065967	0.334433	-0.0821883	-0.0915908	0.106794
246	-4.06368	0.481272	-0.918339	-1.62997	0.199213	-1.95336	-1.29519	-0.332166	0.524033	-0.200809	0.119988	-0.0168142	0.102914	0.0530321
247	-0.153524	-1.00357	1.84767	0.377288	-0.55594	0.118276	-1.13525	0.431362	0.439549	-0.22004	0.0468468	-0.0598685	0.173328	-0.015334
248	4.41235	-1.75878	-1.73882	0.641702	-0.626815	0.544293	1.03059	-0.181145	0.585994	-0.427336	-0.509979	-0.357868	-0.212813	0.387514
249	-1.59896	0.445958	0.864145	-0.679875	-0.0420837	1.82759	0.857338	-0.280919	0.0675817	0.244963	0.645289	0.247969	0.275673	0.700255
25	-4.94297	2.03321	0.499674	0.519574	0.209516	0.482094	0.455211	-0.37846	0.719284	0.124764	-0.766376	0.418881	0.514149	-0.06766
250	-5.02575	-1.01844	-0.638352	-0.574456	-0.39428	0.757827	-1.60432	-0.0667337	-0.564377	-0.0111832	0.7449	-0.308885	0.103382	-0.30114
251	-1.34656	-5.2139	-1.41321	-1.15077	-0.555048	-0.581868	-0.898791	0.56501	-0.179427	-0.200649	-0.327947	0.411538	-0.225958	0.580221
252	0.294587	1.96326	2.17327	1.45439	-0.516332	0.40929	0.30264	-0.28494	-0.106335	0.488239	0.476546	-0.114038	0.0144837	0.257006
253	2.56374	-1.32698	1.42665	-1.93011	-0.0237667	-0.460207	-0.372805	0.728732	-0.0255037	0.155924	0.108155	-0.0826157	-0.102567	-0.224335
254	-4.60089	-0.776534	-0.435808	0.577077	-1.81165	-1.7865	-1.50812	-0.420686	0.23028	-0.0655564	-0.755422	-0.47254	-0.31398	0.000679534
255	3.29521	-5.28533	-0.802541	1.02802	-0.00266467	-1.03531	0.269804	-1.06933	-0.349191	-0.0865862	0.0481816	-0.0355315	-0.0713775	-0.15788
256	2.13059	-2.63485	-0.884201	1.6621	-0.464267	0.192881	-1.18644	-0.489194	0.0390548	1.17474	0.785934	0.133549	0.219979	-0.167769
257	4.52033	0.89265	-1.47887	-0.0855518	-0.133668	0.428368	-0.105136	-0.00422217	0.33132	-0.0344827	0.145197	-0.0994255	0.065564	0.428246
258	2.27438	0.568957	0.0865119	1.5939	-0.945044	-2.97731	0.542635	0.459796	-0.358033	-0.468334	-0.0519855	-0.0674024	0.216474	0.43092
259	-1.16558	2.96135	-1.19355	-0.0873213	0.574253	0.167856	-0.785107	0.253738	-0.424431	-0.155528	0.261863	-0.245142	0.17909	0.00113585
261	1.14401	0.227147	-0.554379	-0.883681	1.58811	3.03969	-1.03406	-0.224011	0.487246	-0.0651992	0.0561954	0.392679	0.151235	0.468312
262	2.66195	-0.952463	1.29528	0.441867	0.650626	-0.634969	0.238677	-0.312403	-0.0811159	0.572723	0.0514314	-0.0889018	0.0229592	0.189016
263	2.32191	-1.39876	-0.380352	0.17247	1.58423	-0.0416377	-1.15841	-0.12793	-0.578122	-0.14032	-0.0377719	0.197818	0.579159	-0.0848797
264	0.893675	-1.86578	-1.60206	-0.747384	0.759781	0.0559751	-0.686536	-0.300332	-0.200535	-0.103621	0.027643	0.589352	0.00860468	0.113136
266	-3.91701	3.28001	-0.943651	3.03846	-1.00973	1.27552	2.89265	0.985057	-0.0692087	-0.406529	0.18908	-0.0905092	0.0666356	-0.0563139
267	2.2939	1.59229	0.601757	1.64161	0.259829	-0.05814	-2.17323	-0.476925	-0.909822	0.220228	0.0169943	-0.308933	-0.0847229	-0.102826
268	-6.95297	2.42308	-0.892638	0.377841	1.39752	0.382992	1.05327	-0.424161	-0.217987	-0.147132	-0.0939804	0.23961	-0.213208	-0.0587429
269	3.35687	-0.503411	0.919468	-0.70415	0.309887	0.632168	0.472114	0.536791	-0.515052	0.829954	0.188038	0.443382	-0.086051	0.10442
27	-3.89464	-0.529067	-0.737308	0.327177	0.851407	1.08169	-0.603395	0.390098	0.793666	-0.822612	0.853628	0.0560541	-0.0103895	-0.323356
270	-7.53079	1.53615	0.142824	-0.709188	-0.142559	-0.0234112	-0.486209	-0.367627	-0.327036	-0.457496	-0.332173	0.303846	0.0783615	-0.276302
271	0.370904	-0.405615	-1.24897	0.38228	-0.441197	-0.269404	-0.343161	0.854078	-0.221608	0.533234	-0.156194	-0.0854509	0.0312262	-0.356818
273	1.24313	3.36067	0.390103	-0.585197	-0.144573	0.394927	-0.497687	0.281889	-0.511423	0.345993	-0.627086	0.478437	-0.393854	-0.238163
274	-1.49576	-1.14644	1.16639	-0.27161	0.18472	-0.525191	-0.742749	0.368078	-0.32842	-0.657421	-0.213157	-0.0190933	-0.267786	-0.539239
275	2.80701	0.304935	-0.103678	-1.7686	-0.449458	0.707547	0.589914	-0.256811	0.042686	-0.724778	-0.833385	-0.142234	-0.160981	-0.066363
276	-1.15663	1.14961	1.54725	2.02801	1.64688	-2.13812	-1.18922	0.254046	0.278289	-0.477009	0.116423	-0.119691	0.121255	-0.390399
277	1.08997	1.38268	-0.76111	-2.87137	0.42722	0.788452	-0.43002	0.119895	-0.203692	0.297681	-0.0294086	0.425412	-0.0830069	0.0866714
278	2.44834	-0.807776	0.691077	-0.183891	-0.650146	-0.227704	0.699249	-0.143834	-0.614197	-0.0838545	-0.468189	0.238695	0.0305235	-0.452519
28	-5.24116	2.25848	-1.007	-0.758866	-0.00949725	0.0580447	1.01448	-0.686653	-0.0397683	0.238978	0.0201023	-0.284126	-0.170228	-0.287988
280	-1.5747	-2.10495	3.422	0.183167	1.53902	1.25154	0.614798	1.0337	-0.697274	-0.450208	-0.103777	0.151868	0.152563	0.428504
281	-1.50009	-2.05938	-0.0414949	0.0390395	-0.996325	-1.69142	-0.141721	-0.428496	0.432361	0.471377	0.708488	0.755698	-0.387679	0.39564
282	-1.9229	-0.0251531	3.27219	0.725942	-0.207647	0.997895	0.163869	0.383647	0.408521	0.134727	-0.0676786	-0.0349756	0.193958	0.0756118
284	-1.4895	0.317816	-0.222877	-0.985256	-1.07949	-0.756284	0.28559	-0.017762	0.281984	0.408007	-0.131282	0.348289	-0.0434191	-0.00911692
286	-4.99527	4.03121	-1.80982	0.338061	-1.0908	0.0447055	1.27171	0.791396	0.62813	-1.01943	0.217609	0.0592997	0.561148	0.210232
287	6.86701	1.77999	2.21358	2.53827	0.266279	-1.0668	0.797494	0.149597	-0.448	-0.151153	0.166037	-0.449006	0.0221493	-0.046008
289	5.84166	-2.25864	-0.815031	-0.024866	1.83388	-0.363702	1.96488	-0.197145	0.0378662	-0.0839093	-0.257439	-0.0495961	0.275708	-0.0574252
29	1.55748	2.74479	-0.318314	0.436086	-0.279738	-0.403039	-1.23352	-0.0487701	-0.687156	0.352368	-0.335742	0.164778	-0.241997	0.198075
290	-4.90352	1.272	-1.10662	-0.751181	0.224465	-1.05713	-0.999013	-0.706327	0.421564	-0.515337	0.724077	-0.427826	-0.85038	0.765708
291	-3.53022	-2.99108	-0.768606	-0.324928	0.299413	0.720602	1.04033	0.403629	0.015462	0.0772486	-0.289896	0.403324	-0.184494	-0.318645
292	2.13722	-2.07526	0.237687	0.340916	-1.06228	0.121147	-0.741355	-0.201285	0.972503	-0.301417	-0.348861	-0.183836	-0.04055	-0.172816
293	3.9619	-1.29356	1.48249	0.269535	1.25519	-2.0213	-0.585688	0.955862	1.54117	0.205264	-0.111746	0.417194	0.0115608	0.196708
294	3.04454	-0.625386	1.1815	-0.151074	-0.68076	-0.139857	-1.1342	1.57556	-0.228716	-0.64112	0.512106	0.547388	0.239217	-0.392644
295	2.72531	0.92463	1.95075	0.7865	-1.67153	0.130299	-1.04123	0.310868	0.0434785	-0.529549	-0.0996764	0.359863	-0.0574134	0.322107
296	4.75899	0.948904	2.34826	-0.943434	-2.15049	-1.44339	-0.525518	-0.340992	-0.367419	0.688702	0.266535	0.161737	-0.0416285	0.0069059
297	-2.49275	-0.123252	-0.119759	-0.726531	-0.110637	-0.173926	-0.457512	0.0808862	0.370382	0.229613	-0.160806	-0.374125	-0.00505537	-0.107654
298	-5.62752	-0.364209	1.18872	0.105243	-1.22322	-0.548301	-0.498214	0.103644	0.159184	0.0795098	0.34722	0.308015	0.0534515	-0.269977
299	1.16432	0.464279	0.806025	0.410724	-0.451708	-0.109863	0.8487	0.267236	0.436986	-0.133497	-0.671673	-0.698777	-0.393689	-0.22322
3	-1.50259	1.25015	1.28389	-0.411438	-0.124984	-0.0563679	-1.95355	0.0891838	-0.214211	0.645391	-0.476004	0.145696	0.581455	-0.210244
30	-4.58708	0.451967	-0.727615	0.359227	-0.319073	0.326468	0.119383	0.548484	-0.00820881	-0.352049	-0.0318097	-0.427692	-0.0582515	0.101142
300	4.66645	-0.440877	0.689595	0.151329	0.582864	0.990888	-0.774722	0.931618	-0.347331	-0.405203	-0.774136	-0.0341008	-0.261512	-0.0614856
301	-2.26183	0.597207	0.120763	-1.70049	-0.857082	-1.21311	0.305249	0.199971	-0.171921	0.621276	0.0379683	-0.26173	-0.0842381	0.131848
302	6.23777	0.0414476	2.23771	0.194853	-1.74592	2.22456	0.271508	-1.44057	0.164324	-0.145048	-0.182737	0.349905	0.179185	-0.15944
303	0.0773535	-1.40864	-0.0912576	-0.113085	0.864158	1.11237	0.138672	0.509947	0.133392	0.773381	0.517869	-0.304365	-0.115617	-0.441018
304	0.572358	0.177313	1.12916	0.192818	-0.685326	1.0838	-1.41353	-0.592983	0.137342	-0.271592	0.460732	-0.224718	-0.327964	0.197885
305	6.78574	2.79848	0.334818	-1.93017	-1.0528	0.121118	1.47317	-0.67928	0.104486	-0.108782	-0.0134231	0.12941	0.0825249	0.332458
306	0.446056	-0.767468	-1.82905	0.167745	0.997124	-0.327275	0.888748	-0.496015	-0.46878	-0.255384	0.528512	-0.0614357	-0.0914123	0.107984
307	-9.05989	0.369205	1.79829	0.682479	-0.853715	-0.215627	1.16826	-0.376332	0.299826	0.410561	-0.85485	-0.493868	0.214204	0.168797
308	0.969302	-0.163642	-0.341553	-1.10459	0.775722	-0.543305	-1.15062	0.154095	-0.378479	0.205816	-0.262258	-0.106711	-0.309728	0.217395
309	5.47211	1.42456	-2.56837	-1.86498	-1.04435	2.15053	0.46315	0.309938	0.568358	0.397505	-0.367543	-0.566532	0.315046	0.0432908
31	1.86631	0.867539	0.940162	1.84993	-1.01278	1.27035	0.0772083	0.0974148	0.229846	-0.108884	0.457684	0.0224055	-0.365084	-0.121903
310	3.48671	-0.436438	-2.17207	0.869941	-0.286529	1.88615	-0.70494	0.426082	0.685087	0.594266	0.0902473	0.33956	-0.474375	-0.213658
311	5.92843	-3.12046	-1.6204	-0.717069	0.805721	0.999382	-0.587553	-0.275072	-0.237567	-0.466931	0.586903	-0.380651	-0.11699	-0.299861
312	4.08696	-1.38505	1.62304	0.764082	-0.901682	0.802439	-0.836992	0.218982	-0.324394	-0.147316	-0.359917	0.0206749	0.304848	-0.128779
313	-1.84288	-1.75517	-0.484073	-0.742888	1.79881	0.51271	0.320343	-1.1658	0.04371	0.0372332	0.135589	-0.0855034	0.305744	0.0226139
314	-1.02495	0.335298	-1.68941	-0.234437	0.046619	0.355681	-0.107506	0.0020259	0.0710797	0.273287	0.00297172	0.18579	0.0801004	-0.236254
315	-1.28613	1.78075	1.30107	-1.52311	-0.982662	-0.272727	0.70908	0.497401	-0.423893	0.202605	-0.309829	-0.197028	0.108258	0.0904354
316	1.82896	-0.0322849	-1.10289	0.515431	1.9194	-0.632929	0.195283	0.317299	-0.267992	0.263629	0.35282	-0.29321	-0.340341	0.283305
317	5.08633	0.892638	1.31169	-0.271568	-1.05519	-1.38509	-1.44455	0.2396	0.121918	0.244624	-0.109201	-0.178835	-0.155997	-0.0550951
318	-3.11415	0.645307	-0.539248	0.577657	1.32897	0.530818	-0.814253	0.177336	-0.354104	0.265871	-0.138192	0.110179	-0.0374525	-0.0866032
319	-0.632019	0.651333	1.69133	-1.39842	-0.553686	0.16825	-1.20461	-0.251053	-0.643504	-0.0736002	0.412989	0.0733313	0.00185502	0.312193
32	-0.190162	0.785519	0.991179	-0.629355	-0.0246239	0.34758	-0.669769	-0.0389607	1.01435	-1.10682	0.225313	0.153869	-0.224426	-0.200737
320	2.07706	-1.23294	-1.29941	1.00193	0.0605866	-0.782363	-0.780474	0.416264	-0.530309	0.570157	-0.495773	0.0428863	0.230276	-0.176074
321	1.64348	-3.33043	-1.6177	-0.802804	1.27558	1.00454	1.25248	-0.069997	0.442283	1.61512	0.204713	-0.249951	0.117834	-0.209137
322	-1.36944	0.159964	-1.05371	0.578057	0.272411	0.815296	-0.0843285	0.219036	0.371934	0.187335	0.0288338	-0.0314317	-0.0700354	0.0471612
323	-2.43947	-1.57406	-0.50964	-1.71385	-0.0743534	0.278201	-1.12154	-0.1058	-0.703186	0.960296	0.278834	0.271449	-0.227487	-0.171635
324	3.5923	-3.08937	-0.354007	-0.78877	-1.61099	-0.625359	-0.0171929	0.00214478	0.0159343	0.301	-0.394992	-0.0199291	-0.0813764	0.0593418
325	-5.03661	3.2937	-2.91061	-0.339926	-0.234608	-0.124867	1.30736	0.279166	0.505522	0.0054048	0.192395	0.159125	0.0548603	0.0756985
328	-3.71946	0.29853	-0.24901	0.473496	-0.139741	-0.104409	0.111721	0.0474794	-0.236904	0.00716188	0.120418	0.14792	0.327471	0.00275822
329	2.75158	-3.59971	-1.95642	0.540473	0.508001	-0.941459	0.0748057	0.847355	-0.328363	-0.24045	-0.256964	0.193878	0.253059	-0.17501
330	3.30679	-1.83751	0.724062	-0.148886	0.179669	-0.876314	-0.496788	-0.363465	0.326688	0.173919	0.366596	0.0239196	0.116093	-0.715298
331	-0.767293	-0.915442	-0.545331	0.325266	0.305405	-0.91224	-0.335305	0.619309	-0.160135	0.251473	-0.0147914	-0.0596068	-0.133482	-0.0102329
332	3.2776	-1.55397	-0.407591	0.40573	1.0428	0.576868	-0.185658	-0.1227	0.130366	0.0957528	-0.364613	-0.0593289	0.0536971	0.356819
333	-8.93267	0.182286	0.98571	0.262442	1.25135	-0.148165	1.21409	0.319508	0.380005	-0.0358521	0.0311406	-0.0587621	-0.108903	-0.0810155
334	-3.78012	1.57768	-0.84472	-2.97193	0.588342	0.103496	0.0177553	0.589308	-0.521761	0.167211	0.184639	-0.267286	-0.00773395	0.0911881
335	-0.793251	1.18702	1.20026	0.018696	0.278468	-0.351869	-0.0705575	-0.00390057	0.289169	0.651443	-0.0898955	0.104114	0.0603397	0.192273
336	-0.812496	1.04535	0.321724	1.14419	0.801753	-1.99207	0.0836634	-1.14141	0.662308	-0.588332	0.605594	0.177126	0.390428	0.0304675
337	4.92753	-1.67216	-2.77243	0.114615	0.880621	0.00362697	-1.66296	-0.300757	0.831194	-0.320202	0.192994	-0.174925	0.0195714	0.192974
338	-1.40301	-2.77658	0.242941	-0.472255	1.2083	0.589661	0.477259	0.299711	-0.00765372	0.182174	0.0588844	0.0308804	0.0239693	-0.0870648
339	1.97713	-1.91698	-1.01775	-3.33576	-1.2042	1.68898	0.724573	0.49768	-0.0454668	1.01979	0.107085	-0.364744	0.0309764	0.0214938
34	0.0715001	-0.763432	0.347211	-1.08565	-1.77511	-0.680478	1.02568	0.833979	-0.0233426	0.0369239	0.0361038	-0.332199	-0.0668896	-0.142688
340	-4.25385	-1.28951	-0.0124911	0.552083	-0.0361909	4.17204	0.834174	0.0353828	-0.30616	0.409748	-0.1562	0.333369	0.152364	0.535817
341	-0.0436736	-3.77016	-0.224801	0.545916	0.958446	-1.20022	-0.912893	0.793477	-0.360811	0.776401	0.361582	0.205919	-0.45703	0.333551
342	-3.94886	2.70884	3.33034	-0.712196	0.263726	-1.26682	-1.62132	0.675609	0.568907	-0.593605	-0.0242348	-0.469329	-0.156583	0.167481
343	1.64819	1.26932	-1.947	1.28165	-0.63435	-0.29421	0.976204	0.340806	-0.78856	-0.436942	-0.132839	-0.111131	-0.0819854	-0.148329
344	-2.2735	0.421624	-2.49268	0.971048	0.190096	0.42696	0.257117	0.358651	0.278886	-0.368892	-0.333769	-0.255585	-0.114464	-0.0667048
345	2.75748	-1.9788	0.810821	0.771147	-1.24294	0.0274625	-0.340375	-0.955558	0.0614272	0.0737758	-0.157712	0.254991	0.468884	0.474171
346	1.18514	-0.0697182	2.61686	-0.619341	-0.188072	0.219754	0.0589117	0.948049	0.607229	0.00906273	0.339328	-0.276993	-0.265296	-0.0282171
347	1.20832	1.78523	-1.10348	0.886092	0.281348	-0.292693	-0.771179	0.573935	-0.164687	-0.51185	-0.451395	-0.183905	0.122202	0.20476
348	-0.927694	1.73474	-2.88418	-0.513212	1.86164	-0.505878	0.623428	0.476911	0.557072	0.0218009	0.21441	0.0808849	0.240349	-0.038297
349	0.00273933	-0.971257	-3.30786	1.58347	0.167281	0.0382308	0.901721	-0.267761	0.424082	-0.35851	-0.337508	0.220075	0.600961	0.326571
35	1.8202	-0.329608	2.38996	1.50505	1.96379	0.939674	-0.34806	-0.329695	0.0597596	-0.138129	-0.293576	-0.248619	-0.0384534	-0.0779382
350	-0.445674	-1.02784	2.79445	1.48191	-0.0609392	1.22121	-0.494145	0.357739	-0.553169	0.191631	-0.206789	0.286893	0.14988	-0.0175526
351	2.78478	0.0205383	-1.05664	0.312271	0.435281	0.757047	-0.395268	0.313818	-0.688443	0.0726777	0.0505132	-0.538217	-0.158758	-0.358304
352	0.126499	2.4573	-0.0620927	1.28593	2.33389	-0.241929	1.5039	-0.467907	-0.0247762	0.143542	-0.483204	-0.143366	0.0386294	-0.112352
353	0.428787	-1.14574	0.319485	-0.568979	-0.101313	-0.894757	1.76318	-0.683198	0.275412	0.0520942	0.356475	-0.556066	0.191989	0.308114
354	2.0271	1.50444	-1.41418	0.0519354	-0.132604	-0.837655	-0.086136	-0.867941	-0.343301	0.102589	0.0213311	-0.115821	-0.0848176	0.0954491
356	-2.83287	-0.247454	0.477648	0.211009	-1.27731	-0.182402	-0.376814	1.05396	-0.17715	-0.256365	0.444731	-0.00241534	-0.0195483	-0.284706
357	6.68709	0.624793	1.69598	-0.353017	1.05169	-0.750711	1.22593	-0.144609	-1.10978	0.227281	0.348093	-0.147325	0.18928	0.00857923
358	-3.36175	1.35135	-1.84636	-1.18604	-0.848131	0.207725	-0.607343	0.370496	0.309248	-0.434628	0.831642	0.802065	-0.411884	-0.107011
359	0.997412	-0.388427	1.3447	0.794574	0.203374	0.553177	1.05369	-0.779589	-0.727903	0.225123	-0.268909	-0.405009	-0.0250195	-0.21152
36	-6.76294	-2.36409	-1.50186	1.21795	0.150448	0.332279	0.516213	-0.449017	0.319906	0.0143947	-0.0357995	0.390858	-0.0490426	0.246323
360	3.04121	-1.0729	1.91234	1.21262	1.15539	0.809408	1.10978	0.0730291	-0.76423	0.172169	-0.531854	0.180367	-0.174903	0.0808799
361	5.21239	-0.806118	1.47045	-0.541881	1.25684	-0.796369	1.69209	-0.369392	0.0332304	0.438031	-0.401575	0.596466	-0.484464	-0.362122
362	0.340593	0.717804	-0.0719876	-1.3523	1.15141	1.56246	-0.335816	0.12872	0.00750264	0.11026	-0.317227	-0.105194	-0.0852635	-0.0202606
363	-5.00576	0.114745	-1.06483	-0.32551	0.254787	-1.4463	0.0616345	-0.35335	0.0203734	0.758801	0.0850213	0.319228	0.430989	0.108829
365	-3.94159	0.159741	0.485225	1.19081	0.0392905	-0.620949	-1.48996	-0.299115	0.471444	0.140511	-0.276091	0.156194	0.218706	0.122815
366	5.70321	0.92608	1.01936	2.26895	-0.0691344	-0.636697	0.421572	0.445232	-0.55971	0.291209	0.329258	0.157166	0.0745844	-0.109839
367	6.50431	-1.09683	-1.32033	-0.437635	0.117848	-0.604045	-0.925642	-0.0219538	0.689772	0.189223	-0.000542284	0.0901344	-0.143062	0.219744
37	1.93665	-0.609632	2.17205	0.270833	-0.913655	-1.3209	0.198514	0.742782	-0.00987491	-0.191553	-0.370314	-0.0740546	0.0419749	0.19003
39	8.40134	4.94757	-0.743164	0.788711	-1.52055	0.750867	-0.548952	-0.867853	-0.96787	1.02432	-0.0931805	-0.163857	-0.117146	-0.29938
4	0.21072	3.11613	-2.76126	-0.213282	-1.18747	-1.10033	-1.06368	-0.587759	-0.423192	0.433395	-0.347376	0.100537	0.0241821	-0.331835
41	-2.87693	0.946454	-1.34901	0.576766	-0.241165	-0.328048	-0.829257	0.0698242	-0.4888	0.00103256	0.534276	-0.774126	-0.0757812	0.174511
42	-3.28542	0.056015	-0.549346	-0.864911	0.203434	-0.455862	0.806379	-0.883292	0.0152318	0.193272	-0.00218466	-0.262847	0.0577671	-0.253782
43	1.86174	-0.884958	-0.815262	0.523632	-0.364331	-1.36291	0.498935	-0.580459	-0.614979	-0.539563	-0.261241	-0.178281	-0.481438	-0.412904
44	3.51655	1.965	1.0935	-1.74007	0.682654	0.392102	1.61196	0.588827	0.678214	0.82834	0.476393	0.210591	-0.0932241	-0.455497
45	-1.35874	-0.518994	2.41668	-0.749929	-0.412314	1.26437	-0.651513	-0.244257	0.354896	0.558741	0.157567	-0.389915	0.110838	0.0474081
46	3.46824	1.65362	0.952393	-0.663513	-1.28127	0.41127	0.697185	0.972073	-0.286949	-0.0121622	0.275591	-0.243188	-0.349246	-0.176758
47	7.18697	1.59693	1.88026	-0.629846	1.383	-1.41143	1.36739	0.441517	0.248485	-0.501065	0.29495	-0.110711	0.188721	0.0888601
49	-3.79706	-1.45584	0.820269	-1.52832	-0.0184287	1.21274	-1.95851	-0.0124365	-0.0469545	-0.631893	-0.138892	-0.0985104	0.0313595	-0.286659
5	-1.31108	0.754762	0.2874	0.173927	0.0332262	-2.08165	2.1783	-0.547606	0.0192415	0.2304	0.361481	-0.0482709	-0.275886	-0.110599
50	-2.90779	0.591564	-0.577028	-0.204571	-0.155068	-0.107311	0.133959	-0.0204202	0.104993	0.69548	-0.00826384	-0.216788	-0.271442	0.130599
51	-3.45954	-0.629313	-0.449635	-1.10699	0.576197	-0.438713	0.463109	0.160117	0.167176	0.0747465	-0.36339	0.0453501	0.237383	-0.0461446
52	6.67247	3.46121	1.71128	-2.4947	2.21632	1.19728	0.869171	0.397796	-0.524284	0.30129	0.265122	-0.108538	-0.135246	-0.192433
53	4.42687	-0.912911	-1.85859	1.98882	1.61487	1.18187	0.405418	-0.422163	-0.038197	-0.566616	-0.0151472	0.0845384	-0.373477	-0.440436
54	0.293926	0.785603	0.0556549	-0.796507	-0.66734	-0.303198	0.0511641	-0.776696	-0.0792325	-0.185586	0.481433	0.251442	-0.132185	-0.0737174
55	2.78874	-1.02105	0.464346	-0.0868212	-0.0627854	-1.03552	0.828526	-0.106587	0.0382852	0.0458791	0.12332	0.0489252	0.292653	0.0448146
56	4.07957	-2.18583	-1.03357	-0.32774	-1.38207	0.598454	0.285675	-0.0537613	-0.849534	-0.192316	0.207911	-0.404005	-0.357981	-0.165345
58	1.82922	0.755865	2.58235	0.167923	-0.0531331	0.103125	0.430325	-0.143188	0.508534	-0.257384	0.0362147	0.0565529	0.229438	0.290411
59	0.471102	4.38835	-0.393045	-0.140036	1.17672	1.79352	-0.843618	-0.473922	0.50303	0.0284582	0.0814738	0.157093	0.239383	0.353558
6	-2.92665	0.502963	-0.667072	0.0387498	0.10454	0.138793	-0.167872	0.0621485	-0.572826	-0.0862829	-0.169963	0.270675	0.011277	-0.239944
60	-4.07677	0.292097	1.3195	-1.16578	0.801907	1.15074	1.44229	-0.095884	-0.702245	-0.333714	-0.0636403	0.511661	-0.0892798	0.116003
61	3.60858	0.437006	-0.992373	1.69705	-0.81287	0.195873	1.52479	0.0119399	-0.0183892	0.5629	0.206564	0.587899	0.0980568	0.521541
63	-1.82095	3.6852	0.870713	0.270543	-1.01699	0.0692279	-0.544181	-0.36496	-0.361748	-0.134966	0.521328	0.472073	0.203276	0.0728425
64	-3.84645	-0.741137	-0.685107	0.572068	-0.257202	-0.158819	-0.804934	-0.165571	-0.162199	-0.00861409	-0.105602	-0.334155	0.259503	0.402849
66	0.624799	0.598719	-0.626393	1.12025	-1.3436	0.661281	-1.45925	-0.496178	-0.106617	-0.431471	0.0874883	-0.117847	0.151489	-0.0444372
68	4.2632	-1.75835	-1.65669	0.130734	-1.33721	-1.00978	2.25295	0.718836	-0.570684	-0.56142	-0.136184	0.308409	-0.369653	0.144525
69	1.4004	-0.192279	-0.603069	-0.107722	-1.37732	-3.21537	-1.19244	0.190312	0.957054	0.0968613	0.191541	0.0581766	0.240334	-0.140053
7	5.83656	1.991	-1.43037	-0.280108	0.504852	0.205817	-0.467354	0.345443	0.585346	-0.446242	0.096478	0.582092	-0.171716	-0.0336342
71	2.29516	-3.8969	1.49298	0.399583	0.0206912	1.07392	1.9379	-0.566594	-0.137157	-0.785543	0.158774	-0.233916	0.00564153	-0.110021
72	4.56944	-2.03762	2.03702	-0.098783	1.52995	-0.36822	-0.00663559	0.48104	0.597285	0.373802	-0.3404	0.110436	-0.608439	-0.176074
73	5.61665	-1.36115	1.2055	3.84367	-0.512898	1.30007	0.199987	-0.83684	-0.196195	-0.531581	0.257117	-0.0660547	-0.28618	-0.052134
74	2.04599	-0.175238	0.179558	1.61555	-0.874623	-0.46613	-1.23223	0.186754	1.01056	0.0206212	0.368848	0.200887	0.130863	-0.103943
76	1.62525	-2.03872	0.060005	0.703136	0.0154492	-0.613934	-1.23567	0.16607	0.0313124	-0.23788	-0.158391	0.405821	0.141117	0.0102213
79	0.137597	-0.174013	-1.38955	-1.69634	-2.07661	-1.9037	-0.345226	0.899184	-0.205533	0.225073	-0.293225	-0.0548061	-0.0436512	0.21512
8	0.944727	-2.19825	-2.73289	-0.694264	2.52736	-0.15226	1.50661	-0.590695	-0.0996212	-0.43553	0.137166	0.0942837	0.32572	0.0220043
80	2.79137	-0.0990778	-0.0841205	1.08407	0.0365162	1.18241	-0.405153	1.31282	-0.595054	-0.691496	-0.469283	0.437749	-0.306723	-0.39664
81	-3.26407	-0.865973	-0.830172	0.964775	0.355301	0.327652	-0.236091	-0.0988054	-0.203702	0.174797	0.17277	-0.616901	-0.201584	0.210616
82	2.84352	-2.5629	3.30823	-2.6722	3.63674	0.372787	-0.974556	0.359403	0.192215	0.294245	-0.374222	-0.0553089	0.179436	-0.0578939
84	-4.44236	-1.53517	0.434584	1.83594	-0.212973	0.235631	-1.01635	-0.0600797	-0.0939297	0.0710347	1.06291	-0.192038	0.128055	0.16206
85	-6.41827	0.303387	1.17343	0.656777	-0.387572	0.144439	-0.461223	0.210262	0.191765	0.706435	-0.487073	0.00518153	-0.0011662	-0.17229
87	4.73031	4.76514	0.919385	-0.431208	0.209001	0.373783	-0.644089	-0.0450359	-0.0178523	-0.473438	-0.631317	0.0750143	-0.0793717	0.412203
89	5.24415	1.29737	-0.409203	0.661698	0.234585	0.27821	0.671964	0.17407	0.366027	0.24849	-0.0307381	0.211245	-0.0884239	0.0502767
9	-2.00709	-0.0512397	0.758485	-0.716798	-1.46089	1.21641	0.633968	-1.08659	0.330103	0.0942893	-0.149994	-0.433322	0.358683	-0.29423
90	-0.664698	0.7245	1.48904	0.198434	0.620573	0.783052	-0.119117	0.602957	0.0710377	-0.369736	0.286136	0.194182	0.0402398	0.330408
91	-6.3499	-0.440947	-1.21074	1.66482	0.260021	-1.19765	-0.918283	-0.974315	0.0796833	0.13344	-0.00484941	0.25632	-0.387258	-0.00542794
93	-3.43109	-2.44128	0.92275	2.02075	1.36648	2.126	-0.472536	1.18122	0.793573	-0.128689	-0.315762	-0.293696	-0.0962184	0.217785
96	1.08227	-1.1457	3.07015	-0.329321	0.0392141	-0.0898746	1.00021	0.129647	-0.416232	-0.329637	0.33889	-0.162063	-0.0677205	0.0434221
97	-1.05694	0.48611	0.872263	0.490923	-0.141352	-0.413884	0.208961	-0.037827	-0.252867	0.281379	-0.274824	-0.410341	0.932533	0.00383485
98	-5.36778	0.0097863	0.632862	0.106272	0.0197952	0.392456	1.08295	0.0212218	0.0331429	-0.262738	0.0200708	0.118367	0.00528241	-0.237701
99	1.29315	-0.970433	-1.04321	-2.00335	1.4592	0.444681	0.551607	-0.0261085	0.653042	-0.66692	-0.388143	-0.342856	-0.330421	-0.0807996

## Sheet: mobilenet_v2
ID	DL_1	DL_5	DL_9	DL_10	DL_16	DL_33	DL_38	DL_57	DL_125	DL_153	DL_193	DL_215	DL_219
1	1.63167	-1.44329	1.21321	-2.95849	-0.290259	-1.37025	-2.49666	-1.0425	-1.58562	-0.0390915	-1.60925	-1.39996	0.272065
10	-1.03231	4.21295	-3.8887	-4.04142	-2.40284	1.62708	-1.44091	-2.36754	-0.192244	2.74123	-0.124151	-0.310902	-0.150609
100	-1.64435	-0.00226436	-5.17744	4.88843	0.331664	3.8061	-0.229603	0.512421	-0.979347	0.0277092	1.08249	-0.7967	-1.528
102	-2.49939	3.29409	-8.44452	3.86132	-3.38116	-1.57194	4.34562	-0.555793	0.950554	-0.778961	-0.0793729	-2.47065	-0.0547055
103	-6.67798	-2.04769	-3.4078	-1.12807	-0.455113	-2.13646	1.65546	-1.40199	-0.681824	2.51792	-0.558138	0.431715	0.138129
104	9.42369	5.55787	6.38299	-1.17164	-2.77638	-3.50722	-2.07775	7.63592	-1.90803	1.57698	0.650516	0.467188	-1.04954
105	5.34511	-3.19655	-6.55007	-1.54553	2.96882	-1.28706	-5.25033	-2.25004	-1.64154	-0.704576	0.296097	-1.42625	-0.456781
106	0.924936	-3.15043	0.762277	-3.22689	-2.08934	0.748125	-2.40457	0.623273	1.89891	0.371964	1.31204	-1.93543	1.14589
109	-8.11939	8.00803	2.44989	-1.09922	1.48719	0.709769	0.953438	1.72404	1.39688	-0.673951	0.148484	1.07593	2.23282
11	10.2905	-0.274963	2.19438	2.9139	1.1233	1.49417	1.28684	1.68611	1.24644	0.739944	-0.301402	1.14643	1.95775
110	-5.35587	2.35778	1.14159	-2.35891	-1.75472	-1.40544	0.270822	-1.52429	0.997342	0.648214	1.17644	1.21669	0.271388
111	-6.70256	2.85438	5.10028	0.0605755	2.4808	3.7935	1.41783	-2.10726	-0.444238	-1.79924	0.633037	-2.26717	-0.428491
112	-3.45641	-2.4626	-2.94217	-5.86588	3.11037	-1.38459	2.71242	1.22691	-1.16026	-0.255453	1.32801	-1.02054	-0.5099
113	2.06064	0.747807	0.806105	-0.502368	-0.622095	1.15385	1.1961	1.72469	-0.128556	0.546773	0.986489	1.17746	-0.548052
114	-3.07057	3.13388	-1.59858	-6.17937	2.30307	-1.16928	2.01136	0.875601	2.29162	-1.78977	0.819413	-1.10986	-0.0236704
115	-2.94549	1.77764	0.552142	1.69396	0.500635	-0.947943	0.955698	-0.683779	-1.45332	-1.52389	-1.35186	1.34216	0.923334
116	-4.81529	5.75316	-1.66163	-3.14349	-1.15606	1.29359	0.65503	-0.428419	-0.93489	-1.61204	-0.0532099	-0.179129	-0.462748
117	1.48553	-2.10968	2.94633	-3.43672	-1.4929	-5.2227	-0.250159	-1.57373	2.45578	0.557816	-0.923625	1.5214	0.451173
118	6.33639	5.61636	-5.3669	-0.439277	-0.46625	1.95159	0.287366	-4.28817	-1.03244	-1.03919	1.69972	0.351456	2.02989
119	1.87983	-0.457638	1.24926	-0.256943	2.07902	0.0509109	-0.207767	-3.19372	0.52577	-0.144151	0.287718	-0.945419	-1.13952
12	-0.423022	-2.33232	1.85398	2.39618	1.4568	-2.09309	-0.62409	-0.275928	-0.235308	-0.514533	0.933146	-1.96706	1.26032
120	-6.02036	-0.828718	-2.71888	-1.40729	-1.8868	-0.0438591	1.8874	2.38285	1.63606	-0.483741	0.0435479	-1.68517	0.334231
121	8.86659	1.34774	4.17181	-1.63467	0.894088	1.62146	0.821966	-1.38379	0.331667	-0.219395	1.36769	1.61874	-0.961283
123	0.294183	-2.87899	-2.02959	1.03806	-0.770997	0.441287	-1.08068	0.712164	-1.49208	-0.0626893	-0.107447	-1.57815	-0.677365
124	-2.21978	0.77869	-1.06794	-1.04636	1.29978	-0.0749638	1.28824	-0.508996	0.0762549	-1.31011	0.059371	-0.38205	-1.63818
126	5.27671	-0.335695	-3.73207	-3.43051	2.46701	-3.88129	0.0587798	-0.65144	-0.104159	-1.58326	0.105604	-1.09351	-1.02423
127	-1.35825	6.61153	-4.35271	-0.182707	-2.50346	-1.39336	0.790841	-0.556895	3.06439	-0.517886	-2.71603	1.40432	0.638721
128	2.01996	-0.793405	2.58383	0.55355	1.91447	0.146467	-1.1895	0.345106	-0.863347	0.276205	0.152374	0.789831	-0.324038
13	-5.67339	-3.28597	3.54342	-4.95341	0.587452	0.561275	-5.0933	2.00047	0.145361	-1.69958	-0.95368	1.37286	-0.295647
132	-4.11176	-0.312041	-1.44673	-7.16979	-2.7799	0.154916	-4.71484	-0.616333	2.82963	2.48798	-0.939597	-0.402395	0.382032
133	10.1367	-3.54295	-0.046141	4.32894	1.29584	-1.18324	-0.397529	-1.04685	-0.935067	0.315881	-2.17548	0.564679	-1.70379
134	3.70033	1.43298	-0.112596	1.69135	0.972142	-0.242298	1.08234	-0.518472	0.899004	1.51246	-1.35043	-0.64961	0.11276
135	-0.197303	-3.13447	3.11047	-1.51526	-0.404277	1.74224	-1.89259	-0.0707129	0.0607452	0.141437	2.02963	-1.39401	1.12931
137	1.35503	2.35184	-0.657815	-0.614718	3.28175	-2.17762	-0.655059	0.0525315	-0.410885	0.394031	-1.52795	-0.646552	-1.40238
138	-2.73623	-1.4114	-0.724018	-2.03146	-0.274531	-1.14082	-1.43861	-1.00538	-1.05742	1.48679	-0.00697071	1.31472	1.42931
139	-5.9038	-1.42237	-2.25432	1.68585	1.06894	-2.08111	-0.08263	-4.85955	-0.185949	1.38687	-1.03191	1.53231	-0.0464459
140	3.04592	-0.177219	-3.27126	-1.12254	-0.340605	-1.35853	0.955349	1.07191	-0.649585	0.488369	2.40719	-0.17989	-2.10663
141	0.340106	-3.93135	-3.68487	0.815992	-2.04862	0.78715	-0.969833	0.0714839	-2.71569	1.67173	-1.84236	-2.89624	-1.49026
143	-1.57038	-2.72866	-3.76734	4.18594	0.108353	-1.48043	-1.71547	-1.87377	-0.0246841	1.78423	-1.10505	0.876923	1.03737
145	-2.96858	2.57813	1.74715	-2.50829	-1.54872	0.566346	0.222536	-1.49147	1.08905	-0.513984	0.7313	-0.870692	1.40623
146	1.05613	5.92966	-2.59071	-2.12767	0.948249	-4.00551	-1.36917	2.39072	-0.355329	-1.16171	-1.03934	0.300696	1.63295
147	6.98009	-4.91022	4.27403	0.0437253	-0.0763483	0.346354	1.17922	-2.25208	1.27236	-0.473476	-0.953929	-0.00527775	-0.216787
149	-5.15138	5.89869	1.32155	-5.32691	3.50368	2.58081	2.84057	1.62734	0.551975	-1.52936	-0.772527	-1.24414	-0.320881
15	8.46184	3.25048	0.504291	-2.16379	1.18985	0.851356	2.48306	-0.0111107	-1.542	0.226795	-0.0626276	1.02308	-1.81192
150	4.1632	2.92753	-1.16647	-3.38587	2.78535	-0.606541	1.85803	3.16062	-1.15489	2.40867	-1.16313	0.61097	-0.807979
151	3.6363	1.32169	-1.94265	1.23204	0.460172	-0.0885739	0.677312	-1.79199	-1.46725	-0.532525	-2.06315	0.0290838	0.820011
152	-5.55785	1.55551	-1.94101	-2.90241	1.4284	2.29066	2.5652	0.953348	3.43819	1.10245	1.80656	0.517393	0.116674
153	2.60478	-0.884151	0.429061	2.19732	1.73748	-3.83119	-0.163229	0.567314	-0.732496	0.746613	0.786828	-0.0347888	-1.60295
155	8.75967	0.467411	-3.16268	-2.58245	2.39639	-0.388603	3.22789	-0.355888	1.42114	-1.66696	0.600224	1.44537	0.416874
156	-4.17884	-7.75731	-2.84306	5.54721	-1.85054	-3.7285	-1.47659	1.3986	1.14043	-0.713911	0.101702	-0.246609	-0.198301
159	5.94165	-0.318409	-3.76924	-1.68562	1.9615	-0.951326	-0.542281	1.16623	0.624612	-1.19166	-0.0907244	0.68873	-0.245344
16	14.5512	3.42837	-0.228038	1.52799	1.15388	-1.83923	0.469609	-0.4572	0.334249	1.02122	0.729274	0.283236	-0.313425
160	6.7866	-8.49876	-2.90272	-2.49612	0.90737	-3.58	2.58588	0.999562	1.24515	3.63859	-0.921105	1.27742	-0.745636
161	8.53163	-3.54874	-0.944473	2.71098	0.44862	-1.20127	3.064	1.4958	0.43533	-1.3787	-0.29927	-0.257787	-1.8977
162	-8.87751	8.74088	6.69056	-3.15342	3.9751	-4.49663	-0.130706	-2.42105	-1.50678	0.329795	-1.36508	-2.52645	0.374938
163	4.80062	-4.68631	5.131	0.586549	-2.09963	2.1722	-1.11482	-1.57791	3.29761	0.282985	-1.02471	2.84362	1.42554
164	-1.28295	-0.735901	0.583033	-3.30906	1.21291	1.1279	1.85787	1.50204	-0.278517	-2.0293	3.79231	0.633677	2.03931
166	-5.18671	1.25179	-0.833572	-2.18088	0.77404	1.28795	-1.78489	-1.9203	0.136843	1.12613	3.56178	0.693846	-1.68822
167	10.5155	0.346888	-3.78278	3.06156	1.01175	2.10605	-1.57837	-1.40234	0.182498	1.12493	-0.127208	-0.844797	1.74768
169	1.76753	1.15667	-4.85116	0.681601	-1.25301	1.93568	-2.29008	0.556764	-0.320537	-0.188248	1.37368	-1.29809	-1.14039
17	11.2853	-1.58688	-0.579065	2.44142	-0.672529	2.66261	-1.66023	-1.25775	0.79102	0.228493	-0.992773	0.495797	0.40692
170	9.1591	7.60768	-1.40421	-1.27998	-0.998727	0.636929	0.225975	-1.74616	0.0298472	0.774174	0.930471	-2.10544	3.06257
171	-1.07611	2.3544	2.59295	1.01474	1.13313	-1.12263	1.13895	-0.0893617	3.43583	-0.683114	2.05803	-0.644677	0.211103
172	1.95972	-1.28435	-1.48482	-0.789508	-4.96879	-1.03041	1.45572	-1.0607	-3.25824	0.113182	-0.686077	0.344759	-1.14249
173	-5.3955	-3.64722	2.38962	1.74368	-5.54783	2.51135	0.296005	5.0005	-0.131349	-1.79023	-0.835105	-0.165711	0.574322
174	-2.00643	-6.66404	-7.05601	0.431647	-0.25015	-4.47176	3.24561	-0.59753	-2.71288	-1.1812	0.477125	-0.860348	-0.69135
175	14.4984	3.42318	6.01925	-2.90238	-4.93995	2.62677	-0.535355	-0.743611	1.10351	-2.06529	-0.535629	-0.637533	-2.12462
176	-5.56807	0.595038	-1.71702	4.29155	-0.426292	-0.18868	-1.70036	0.859604	2.47329	-0.982944	-1.6522	0.51863	0.7289
177	-4.40052	4.45013	0.923922	-1.55153	-0.657549	1.37331	-0.30501	-0.714984	1.38507	-1.61428	-0.922639	1.95981	0.0899543
178	-4.94632	-0.805822	3.09657	-0.0391913	-0.0600176	-0.993032	-3.26478	0.972426	1.30253	-1.22141	-0.197046	1.30014	-0.319354
179	15.184	6.39339	5.35161	2.6842	1.444	-1.97819	1.96923	-2.90484	4.11349	1.20403	1.05742	0.703548	-1.11533
180	3.5407	3.17112	3.48643	3.46289	0.747238	0.848892	0.0200297	1.57212	-1.10129	0.323548	-0.850126	1.52615	0.709127
181	7.59232	2.35453	-1.86556	1.17117	-2.88835	2.06491	1.42817	0.0885399	0.64198	0.8373	-1.15953	-1.64891	-0.726403
182	14.7528	2.46523	-1.05903	3.00186	-0.155023	0.288894	-0.511641	-0.223511	-0.086387	-0.713311	-0.191141	-2.51066	0.282679
183	-11.167	-6.15195	3.05021	3.9958	-3.82915	1.98319	1.03068	-0.328795	1.07871	-1.21156	-0.41744	0.533087	-0.453043
184	-6.54436	4.4602	-0.204946	0.115414	-0.324234	1.52417	-0.421985	-2.91398	1.44507	0.358549	1.78406	-1.86338	-0.851042
185	14.6018	-3.17382	6.66652	-2.17873	-3.44873	0.544793	1.38909	2.42772	-1.21884	-2.39533	-1.67459	0.194615	0.669434
187	-5.86881	1.96966	1.24601	-0.285032	1.33587	0.939897	-1.6365	1.10751	-0.249815	-2.65584	-1.24578	-1.2129	0.340296
189	6.8008	-4.29687	1.40863	0.774834	-4.91115	-0.587233	0.976557	0.531871	-0.0152664	0.493907	-1.3989	0.915149	0.0341619
190	-4.23386	3.087	-0.410155	-2.56349	-3.84919	1.33359	3.44436	1.24712	-1.86752	1.84859	0.0465212	0.453829	-1.73456
191	-7.12868	-0.817574	0.0542721	1.30544	-0.605892	-0.502865	0.118367	-0.94825	-0.48447	0.880477	1.11225	0.902201	-0.590922
192	-5.91365	0.369361	0.511619	1.40487	0.874782	1.45513	-0.031572	0.014075	-3.7442	2.5128	0.0635727	-0.0164183	0.908592
193	-7.03487	1.25927	4.02899	3.20012	-0.0133946	3.21958	1.18943	0.813683	0.82305	-1.2429	0.662437	-0.537788	-0.470988
194	-6.4453	-0.53026	-1.22828	0.726629	4.19781	-1.05337	3.77685	-1.07325	0.560518	-0.890341	-2.49315	0.596726	-1.155
195	-0.390834	1.07033	2.13048	-0.857891	-0.634613	2.25667	-0.943212	3.51748	-3.4692	1.53135	1.36473	-1.1418	-0.101071
196	1.34738	-1.53572	-1.8114	2.13497	0.951263	-0.514625	-0.30512	-0.0862402	-0.62451	-0.492625	0.266902	-1.97076	-0.187809
197	1.77091	-1.85143	0.472033	2.78272	0.217944	-0.0690368	0.244921	0.435607	0.522125	-0.454621	-0.0485395	-1.82586	0.989497
198	3.30126	-0.891348	2.29692	0.413371	-0.239143	0.00985738	-0.517207	-0.984277	0.855934	-0.360577	-1.29677	-0.250633	1.49055
199	-5.65211	-0.652023	0.531685	-3.82916	-1.67325	4.42371	1.02911	-1.10394	1.70255	-1.01343	0.24669	-0.669823	-1.31676
2	5.56449	2.10008	-0.988608	3.14629	0.979944	-2.11206	2.54518	-0.237263	2.15119	0.703813	1.05245	-1.114	-2.86259
20	3.45393	-1.61236	-2.25633	-4.03	0.215517	1.17907	-0.508202	-1.05976	0.902085	0.465482	-0.986912	0.518874	-0.583583
200	-8.64949	0.568924	2.76685	8.24887	-1.29932	-2.3684	-3.19047	-1.32053	0.0509038	1.38923	-0.208282	-1.17543	-2.7292
201	-7.47421	0.697226	-1.52459	3.78931	2.26809	5.95037	-0.93575	-1.09589	-0.604234	0.315749	1.36113	-0.239564	1.83521
202	-6.39068	4.20371	5.24572	-2.88702	0.89391	-1.35787	-0.0575097	3.80545	2.94801	0.194674	0.276501	-0.131381	-1.0978
203	-4.44038	-0.477657	-0.196672	-3.53617	-1.72402	-2.47279	-4.28444	1.23155	0.168541	-1.54139	0.637698	-1.03431	-2.09945
204	-5.53258	0.984853	-7.01555	-4.33826	4.62863	-3.92967	-2.00007	1.45553	0.394494	-0.289323	0.917621	1.42783	-0.558499
205	15.0104	3.08261	3.56498	-1.05459	-4.63406	0.315452	-0.586875	1.912	-0.322095	-0.518919	1.22121	1.88148	-1.38607
206	4.77272	0.128272	-0.720603	2.44077	2.50901	3.09626	0.307586	1.32838	-2.24892	-1.89186	-0.259685	0.817086	2.35763
207	5.02551	3.94839	-3.42857	1.95982	-1.35898	-1.56214	-0.550988	0.637023	-0.299673	-0.0981823	-0.268956	3.59869	-0.690923
208	-1.80351	-4.90557	2.67936	-0.470624	-0.695296	1.02164	-4.73854	-0.619836	0.63685	-1.67638	-2.21715	0.234787	-0.490447
209	-3.86482	-0.476941	7.9351	-0.700748	-3.74831	-4.27363	-5.88428	-0.667124	0.156933	-1.18871	0.0974386	0.721189	-0.0094475
21	-3.81663	3.49786	-0.00601812	0.72523	0.823892	0.0359416	-0.47032	1.58216	-1.53773	0.629174	-0.473923	0.0518683	-0.0977972
210	10.0179	-2.91631	-0.934995	-0.767997	-0.327998	-1.83782	1.20299	2.39799	-0.501112	-1.41988	-0.124311	-0.236676	1.0047
211	0.267988	-5.59146	-2.90727	-0.119904	-4.31097	2.57905	1.3189	3.07298	0.348698	-0.641186	-1.1757	-0.656155	2.88495
212	2.45614	3.11572	5.81397	2.21126	1.16711	-4.34811	1.77381	1.46412	-1.88147	2.56261	0.547928	-1.41045	1.11465
213	0.919935	-3.80728	1.59094	1.40679	10.8714	0.976954	-2.51223	-2.56591	1.75292	0.368429	-1.70993	0.45449	0.584261
214	6.64623	6.12622	-7.1364	-2.90305	-5.41862	2.7492	-1.74991	-1.02507	1.77796	2.87528	0.393242	-0.598755	0.273019
215	-6.57176	-1.87906	1.00403	3.33521	-0.36148	2.29926	0.802219	1.32086	-1.94333	-1.55278	-0.810363	1.99604	-0.37619
216	13.3968	-2.85237	-2.06777	1.79279	4.92777	1.67534	-0.531013	2.27855	0.154176	1.19388	0.316772	-0.0579586	0.242854
217	10.7809	-1.57152	0.181286	0.459338	0.1911	3.32585	1.0969	0.28206	0.100293	-0.424215	-0.166497	0.195165	1.07413
218	7.77459	6.84195	-3.24152	-3.49881	1.38037	2.01624	0.359676	2.84753	0.379335	-0.367156	-0.386769	-0.265543	-0.976216
219	-6.34905	-4.91076	0.245971	-1.59448	1.64819	-3.42164	-3.00756	-0.529434	-1.38078	-1.21843	0.557193	-0.563927	1.05539
22	-3.11335	-7.82136	2.62672	2.40832	-1.22912	-1.17043	1.86898	-0.119779	-1.08526	-1.45108	0.882906	2.19027	-0.365959
220	12.3695	-2.17796	2.50348	2.63659	-0.405618	-1.12504	-2.22167	1.99099	0.75662	-0.570275	1.90684	-0.590128	-1.34341
221	-5.03769	-3.6668	2.77679	2.60268	1.172	1.60561	3.45224	-5.37365	0.505752	-1.07428	2.34201	2.47749	1.07876
222	-4.56233	-1.40856	1.34652	-1.03146	2.61614	-0.0813162	-0.276879	-1.62803	-0.192022	-2.21709	0.835223	1.81789	1.06864
223	-4.5384	-1.04242	1.47634	-3.56773	-1.34819	0.85019	0.0726784	0.18966	2.85082	-0.495656	-0.528354	-1.12157	0.020053
224	-3.81783	-4.03119	-2.64468	1.10765	-0.605994	2.71439	-1.71992	0.515466	0.976526	1.21742	-2.0974	-1.57341	-0.352694
225	6.94422	3.67291	1.583	6.02779	0.772838	-1.54521	2.39242	0.228835	2.42204	0.927632	0.618915	-1.00486	-0.0260394
226	11.247	-5.65915	5.68202	-5.8295	-6.15791	-1.37339	-0.956901	-2.38884	-1.0634	1.90944	-2.43181	0.156003	0.1351
228	-4.62328	-4.71613	-0.813105	-1.40768	1.57712	5.15	1.3655	1.0087	-0.872471	1.30438	0.637063	-0.221377	0.693406
229	1.70401	0.0117799	-0.319159	0.659751	3.28285	-4.13614	-1.71591	-0.855375	-1.01872	3.08595	1.66044	0.894247	-0.0229348
23	6.08727	-5.94367	1.20516	-4.26598	-1.94294	-2.68162	2.7002	-2.68143	-1.4506	-0.158367	0.896701	-1.98029	-0.267707
230	9.7646	2.60678	0.676819	0.794324	0.316538	-3.24093	-1.30197	3.34186	-0.466792	-1.32987	0.12524	0.217883	0.501294
231	9.17604	-0.924621	1.73568	-1.36826	-1.73259	-0.989962	-0.144477	-0.947994	0.555217	3.61434	-0.0424183	0.470024	0.239077
232	-7.54797	4.0076	-2.6512	-0.350811	2.98482	-0.79294	0.295647	0.433504	-0.855688	-0.415072	0.62543	2.00018	0.539706
233	3.5126	1.96302	-1.54214	-2.56934	-1.22722	-2.69992	-1.67758	-2.25644	0.333984	-0.784269	1.16787	-0.0856915	1.63955
234	-4.95161	0.0993021	2.2924	5.79973	-0.822169	0.30812	3.88625	2.71551	-0.509403	0.716107	-1.73225	0.526971	0.515831
235	0.00408902	-2.65639	0.115884	-3.45501	-1.75855	2.97027	-3.79744	0.875894	-1.59111	0.302816	1.31764	0.536595	-1.14921
236	4.52758	4.70984	-3.20776	-2.14416	-5.50532	0.128346	-0.308543	2.86039	0.33535	-1.55041	1.48587	-0.122869	-0.0228292
238	0.514172	-2.96974	1.02221	-1.53223	-1.40813	0.0129412	3.97611	1.70978	0.540618	1.39367	-0.702352	-0.0633852	0.107669
239	-0.974133	4.30178	-5.38753	4.93676	-1.75049	2.14145	-1.35676	1.55706	-1.04516	-0.143644	0.503034	-0.888872	-0.0927427
24	-9.1917	-1.34403	0.898397	4.37356	-3.97736	1.31754	-0.53621	0.0368538	0.608941	3.09118	-0.169781	0.426547	-0.59124
240	-8.34798	7.9518	-1.13384	-1.23443	-4.53782	-0.641028	-1.97526	1.03308	0.010167	1.61429	0.3187	0.180963	0.390869
241	13.3363	0.956117	-4.25754	3.38151	4.25735	0.49928	-1.28423	-0.528287	-2.03563	-0.539446	2.18706	0.518405	-0.960576
242	-6.46459	-1.98453	4.9153	-1.71164	-0.0239802	-0.846857	1.20773	-2.70836	-0.793684	1.97356	-2.31284	-1.57712	1.11868
243	-4.07433	-3.84675	1.96311	-1.86393	2.00387	1.74601	-3.06447	-4.75311	-1.6649	-0.445067	-1.4753	0.40151	-0.823949
244	-6.39429	0.559734	-0.194363	1.06027	-0.118203	1.99716	6.91491	-1.0271	-1.68183	1.58225	0.912828	-1.21374	-1.68116
245	-0.426339	-3.54035	-1.89089	2.5209	0.171674	0.644693	1.92208	0.635104	0.0879469	0.722488	-0.325891	-0.457681	-1.56553
246	2.57728	1.30712	-2.72409	3.94416	-0.803019	0.399016	2.8899	3.09236	-0.503994	1.42408	-0.224769	0.7902	1.01819
247	7.5141	-3.65723	-3.08079	4.43832	0.716806	1.2557	-0.43786	-1.54363	0.299559	0.2832	-0.150867	-1.48408	1.92826
248	-8.02387	-3.80568	2.37333	-0.455071	0.805279	0.871458	0.967008	-1.42161	0.907951	0.780011	-1.57508	-0.617345	-0.203212
249	1.93161	-0.379795	-2.50428	-1.4723	1.03574	-1.22	-2.05605	3.58115	0.055914	-0.471028	3.06331	-1.73758	0.361545
25	5.44844	0.814234	-0.366029	6.82018	1.98238	-1.83037	0.339599	1.86806	0.407645	-0.710089	-2.41406	0.125386	0.477084
250	7.59374	-2.97784	-0.346098	3.04707	-4.88077	2.58127	-0.987622	-1.88335	0.819825	0.431371	0.345442	0.32832	-0.542291
251	-3.01132	6.2391	-3.69946	8.007	-0.568001	-2.20405	0.228571	-0.046391	-1.25146	-0.460151	2.05279	0.306944	0.674508
252	-5.97216	3.49884	-0.736373	1.85437	-1.16238	0.429373	-0.989376	-1.00505	-1.02803	-1.00689	1.94539	0.926831	0.511216
253	-9.34433	0.507114	-4.57415	5.24959	-2.47381	-2.28902	-3.18441	0.803225	-2.57258	-0.622043	0.510733	-0.0771521	-0.116896
254	3.52254	-3.56842	-3.97031	-3.90067	0.172209	-0.699089	2.06134	1.02661	-1.39938	-1.38692	0.331673	0.98638	-0.952622
255	-3.81583	-1.1104	0.143301	-4.57847	4.31254	4.09684	-1.68686	-0.232253	-2.0746	0.983661	0.607337	0.0845861	-0.243007
256	-4.20681	-1.38986	0.36161	2.8036	-1.3744	-0.823058	1.85208	-1.11777	-1.72201	-1.79292	0.7723	-1.36891	0.709108
257	-8.03171	-4.31986	-0.30719	-3.56158	-3.43125	6.41823	0.171206	0.299584	0.463198	0.0415337	0.745943	-0.834686	1.82729
258	-2.93618	-3.51035	2.91268	0.361952	-2.46883	-1.03801	-3.71708	-1.92943	-2.10721	0.438233	0.198033	0.168044	0.868569
259	-0.270896	-3.45342	7.31407	-5.71637	0.254197	-2.67753	4.80518	-0.728383	-3.08123	-1.79162	-2.02938	0.360957	0.932464
261	-4.57249	3.95579	-2.67918	-1.2294	1.36439	4.19534	-1.00595	-3.84502	3.15649	0.504957	0.586709	0.729418	0.154933
262	-2.50409	-2.93629	-0.944507	-1.46604	-1.37496	1.28039	2.01193	0.234897	-0.87237	0.00227781	-0.847844	-0.938674	0.154854
263	-5.53053	7.6262	2.68766	1.56137	-5.84899	-2.85266	2.7328	-1.58952	-0.0408645	0.289432	-0.450321	0.539765	1.01681
264	-8.45156	5.1948	2.61868	-2.09179	1.7783	-0.0351107	-1.28335	2.03772	1.6289	0.705329	0.0654714	-0.36536	0.286128
266	11.892	-4.99641	2.31962	-0.572109	0.131479	0.658635	2.81565	0.796842	0.880895	-0.418446	-0.189963	-0.976247	-2.1157
267	-4.92365	8.6673	-0.777425	-1.81805	4.46795	1.28705	1.52671	-0.650204	-0.198955	-1.10575	-1.86358	-1.48696	-0.0199287
268	16.2882	6.16436	6.57494	1.59213	-0.600727	0.20763	-0.287599	-1.05408	-2.69971	-0.211433	-1.0058	-0.607765	1.10786
269	-5.46379	0.523339	-1.15114	-2.5789	-4.16275	-1.5177	0.576323	-0.559902	1.1295	-0.814616	1.50619	1.49293	1.52374
27	4.28306	2.87392	3.18935	-1.83303	0.765417	1.77551	-1.5478	0.686509	1.22511	-2.02991	-0.114701	-0.458927	0.149226
270	11.366	1.21447	0.942855	-1.6623	-2.44139	1.94151	1.89417	-0.343178	2.47766	-1.40583	-1.28655	0.880171	-0.870021
271	-4.39863	-1.31733	2.81918	-4.00513	-3.08972	0.122189	2.1739	1.35282	0.798567	1.56146	2.91158	1.81281	-0.17849
273	-1.29213	-3.95566	0.495612	1.20071	-1.18658	0.185729	-3.5503	-3.09068	-2.09245	1.48851	1.53108	-1.23803	1.23133
274	3.8901	-1.40152	-2.34158	-0.316675	2.42457	1.79242	-0.489676	1.37741	2.65589	-1.72179	0.22833	0.645722	-1.39785
275	-2.5524	0.408498	-6.91367	1.00096	-1.55372	-2.72004	3.72535	-1.73816	-0.933924	1.83935	1.15416	-0.118795	0.274369
276	0.44545	1.28751	1.22649	4.62104	4.47221	0.674884	0.683756	4.25428	2.0297	0.225459	2.26987	-1.84487	-2.17187
277	-7.29551	-8.56554	4.61763	7.45986	-4.07814	-3.30762	2.68391	0.40197	2.8594	0.188556	0.969614	-0.236623	-0.0185499
278	-5.36322	0.56654	1.40133	1.05878	0.339603	-1.71073	1.32982	-0.947205	-1.66813	-1.25523	-0.534334	-1.50432	1.47258
28	9.45775	-0.4489	0.339385	-1.99461	-0.293397	2.46851	2.43516	-0.0485682	1.52896	-1.23592	0.488308	-0.876807	0.739738
280	0.425898	2.81637	-4.77449	0.952225	-1.64846	0.356526	2.17261	-0.95551	1.71673	1.8775	-0.158797	1.59799	-1.40847
281	-1.92761	-0.167707	1.82728	-5.65231	-1.16929	-1.97073	3.09129	-0.162615	-1.45373	-0.327026	0.956952	0.708272	-0.648591
282	8.92218	0.795805	-2.54573	-1.35621	1.34073	1.46318	-2.94672	-0.889156	-1.31448	-0.603207	1.29602	0.234135	0.9497
284	-5.98589	2.59061	0.785113	-2.37153	-2.86212	2.095	-5.2497	3.53969	-0.603811	0.360748	1.69177	0.629887	-0.267622
286	10.0085	-0.481082	-0.910848	-2.02162	-0.179	-3.60763	-0.504353	-0.639598	-1.38899	1.72167	-0.303953	0.583005	0.00791571
287	-10.2129	1.6453	-0.334886	2.2596	-2.6643	-1.43731	-2.22028	3.21231	-0.0721942	0.770157	1.10239	0.153381	2.5918
289	-6.1969	-3.67964	0.547618	-0.0416182	1.00047	-1.98802	-0.463269	1.19872	0.375916	-1.92973	-0.235264	-1.59142	2.06516
29	-0.490959	-0.225426	-2.21399	-1.78897	1.41823	-5.78903	-2.15209	-1.63412	0.0262989	1.73173	0.432261	0.439274	-0.0292392
290	10.6547	0.305136	4.14478	1.6802	-4.75769	3.33611	0.886268	-0.252323	-1.91675	-1.56487	3.37917	1.38878	-0.0858828
291	4.91923	1.02836	-2.72907	-2.44667	0.508562	3.12449	0.0346882	-1.72221	-1.06207	2.79364	-1.38732	2.23818	-0.25021
292	-1.21496	-2.8382	-0.286599	-1.67854	-4.20572	-1.79882	-2.41164	-1.01941	-0.263447	-1.38705	-0.642253	-0.00301964	-0.236424
293	-6.55115	2.20282	4.56576	2.23876	-0.639169	0.621557	0.147701	2.26185	0.330063	0.0945313	-0.366517	-0.515297	0.707277
294	-5.40872	0.367126	-2.55501	4.51328	0.996154	-4.45998	-1.92868	-0.181993	1.99752	1.37015	0.373529	-0.0578686	0.875286
295	-3.56772	0.157495	0.44942	0.224381	-0.106443	2.47016	-1.10615	0.4371	-0.555521	-1.44539	-1.39852	1.56119	0.0491067
296	-7.84046	0.692779	-3.67593	4.19004	-1.52966	-0.540692	-2.84592	-1.14052	2.15137	-0.0478736	-0.851337	0.465269	-1.54938
297	3.27359	-0.636403	0.930736	1.28434	-0.957225	1.46578	1.34764	0.335826	1.83631	-0.559498	-0.719941	0.241568	-0.791983
298	12.0771	-2.9544	5.8102	-0.924272	2.67878	0.0359897	-3.01887	-0.769357	1.16405	1.42135	1.07518	1.36719	1.19549
299	0.209536	-0.778489	-0.435678	-4.54307	1.48851	0.648825	-1.26187	2.01169	-0.0494695	2.60036	-2.42008	-1.0942	0.375492
3	-3.36426	-2.53694	0.55058	-0.142048	3.97334	0.227848	-0.303573	-2.2636	-0.300949	0.76969	0.286637	-0.955885	0.728312
30	2.18757	-0.338436	3.55723	0.440414	1.79141	0.160011	-1.76201	-0.730342	-1.81756	1.11817	-0.615869	0.357077	0.110712
300	-5.35817	-4.37052	3.0446	0.227374	2.98948	-1.50525	3.01537	-2.2947	-1.55491	2.34581	-0.398197	-0.720247	0.214614
301	-2.48854	-3.269	1.54552	3.75892	0.593649	6.42631	0.593515	-3.28566	-1.13135	0.805153	0.956711	-1.61142	-2.05732
302	-11.969	0.173825	3.63421	5.44701	-0.804947	1.63904	1.27836	3.8308	-1.19409	-0.669652	-0.894497	0.686765	0.311459
303	-1.4647	-0.0615288	-5.45767	-1.84636	-1.80172	0.170782	-3.70972	-1.44062	1.04778	-0.967609	-1.03214	-0.716555	-0.427566
304	1.99119	0.49448	-0.205404	-0.00140354	6.94908	1.9102	-0.316228	-1.51833	1.09715	-1.13237	-0.13733	-0.0751321	0.414938
305	-5.00983	-2.73054	0.603416	2.10245	3.41655	-1.22913	-0.776273	-0.483294	1.00464	-1.35768	0.696382	-0.388671	1.54603
306	-4.55628	2.44994	-0.031997	-1.89374	0.278845	2.98521	1.47248	-0.325052	1.87809	-0.666474	0.13049	0.581328	-0.760977
307	7.99483	5.97504	-2.61635	-1.69777	-0.136723	-6.13891	-0.841109	-0.855646	0.87109	-0.78152	-0.252133	-0.316626	0.581917
308	-10.581	4.30763	3.84543	0.326195	-1.87116	0.716896	-4.89981	0.0776667	-1.72251	-1.86605	-1.34405	1.47335	-2.15681
309	-9.48351	4.8862	3.67007	2.80713	-2.63298	-1.90771	0.637616	0.549517	-0.474871	2.45446	0.197752	0.0304129	-0.57834
31	-2.31201	-7.2541	0.961519	-1.64905	0.0371123	-2.15097	-1.48445	-1.77216	-1.37327	-3.69739	2.15757	-0.297367	1.02634
310	-8.80785	0.253944	0.282741	7.29186	-3.29538	3.49904	-3.13186	-0.732725	-1.86678	-0.416908	-0.788019	0.092583	0.0416706
311	-3.10228	4.87149	-0.177707	-6.62897	1.1854	-4.40975	-1.55144	1.92469	-1.22088	-2.39414	2.00862	-1.16402	-0.230067
312	-0.238995	-2.64303	-8.0575	-6.14095	-0.421223	1.12879	-2.01961	0.428127	0.816766	-0.27616	-1.37426	2.12245	0.807083
313	-0.548412	0.892442	-3.31825	4.06127	1.22388	0.327274	-1.71312	3.16724	-1.72731	-1.08819	-0.968299	0.300572	-0.279142
314	2.81247	-5.05535	-3.50079	-0.590354	-2.81851	0.47981	4.69962	2.32481	0.147504	-0.320898	0.240574	1.41814	1.45415
315	1.44054	-0.0902595	1.8341	1.9978	-2.01653	-1.03098	1.1623	-0.378473	0.194187	-0.523488	0.713083	1.5945	-2.27121
316	-3.83053	-0.508854	-0.0101663	2.83763	1.07715	-0.658325	-0.0807062	1.27413	-0.113158	-1.6032	0.509703	-0.327113	-0.961389
317	-6.52888	-0.328989	-0.11013	-0.306966	3.16362	1.05695	-3.5422	1.57361	-0.202961	1.50433	-0.0673875	-0.827492	-0.592659
318	7.47961	1.72376	-0.369737	2.39351	0.335936	4.57174	-1.20095	-0.503226	0.395529	0.286217	-1.06137	-0.991861	0.472593
319	-4.53649	4.04262	-0.153422	2.07056	-1.78805	1.65027	1.98084	0.52353	1.87526	-1.5442	-1.9592	1.69237	1.42457
32	0.893717	-1.92489	-0.0103727	-3.16921	-0.492613	-1.12376	4.14235	-1.0345	-3.19545	-0.460925	-0.214785	1.35444	-1.10742
320	-1.94108	2.63799	-1.35002	-1.04605	-1.42578	0.0277652	2.73474	0.920771	1.55681	0.295256	1.19411	-0.198457	0.0345701
321	-6.03143	-1.69471	-1.70399	-4.53074	0.117265	-2.01771	3.20691	3.01395	2.3341	0.110578	-0.276111	-0.0508438	0.455922
322	3.29706	-2.60674	1.6411	2.00613	1.25931	0.832407	2.88404	0.786183	-1.47542	-0.139396	0.937924	0.155058	-0.0197044
323	0.261577	-0.477947	2.16068	6.23516	-0.132097	-2.11568	-1.12244	-1.99564	2.60967	1.37902	-0.37999	-0.790106	-0.0501844
324	-2.78518	-2.61197	-2.91529	0.61212	-0.394494	0.57599	-0.0164159	-0.449654	-1.49235	1.64055	-1.14636	-0.921645	0.752068
325	10.2933	-2.60026	3.48566	-0.178205	-4.82153	-2.39381	-1.13143	1.56558	0.212425	-1.93563	0.622181	-1.01235	1.35224
328	-0.73602	0.46892	1.58318	2.28331	4.05283	0.972375	1.56095	-0.732569	-0.520752	0.0175142	-0.273389	-0.152382	0.293236
329	-7.28687	8.27182	4.50534	-4.20149	3.41351	2.48355	0.637348	0.106112	-0.815984	-1.58177	-0.776936	0.428916	-1.01122
330	-2.84033	-0.0652995	-4.45449	0.0644735	-0.454422	2.04155	-0.035794	-0.466284	2.06984	-0.742258	1.59414	-0.431263	0.529022
331	-3.61093	-1.88716	2.51724	0.0073626	-1.18305	2.31178	3.09943	1.6095	0.113337	0.1299	-0.499049	0.552173	0.447136
332	0.114885	-1.88172	1.14384	-0.338563	-3.11517	-0.501046	1.49102	-3.83506	-0.419568	-1.53421	0.724491	-0.915294	-2.18474
333	15.442	3.85614	5.707	-3.53516	-3.88818	1.13271	1.55122	0.565849	-1.99324	2.33184	-1.38526	0.0289593	1.83666
334	0.59845	0.029563	1.60106	-0.935443	-0.343958	-3.27092	0.769207	0.361122	-0.101539	-1.13882	0.167498	0.667994	-0.356705
335	-1.24055	-1.4419	1.54725	1.39219	-1.93642	-2.29269	-1.09626	-1.73106	0.362981	-0.399647	0.380047	0.290003	0.804074
336	4.20296	-4.36183	0.716552	-2.99245	5.44948	1.8564	-0.0680369	1.03708	-1.05493	-0.359611	2.8511	-0.165901	1.17168
337	-8.68664	0.700774	-0.0758453	-0.0426057	3.06967	-0.782475	1.82851	-1.5061	-1.84735	-1.75671	1.36827	1.82212	1.77188
338	-2.48251	-0.246433	2.8825	-6.44885	6.47498	-1.22542	5.71406	-6.59502	1.74248	-0.511043	1.62345	-0.000758583	-0.747178
339	-6.67515	-0.15805	7.90784	-0.347121	3.88778	-1.1825	1.40889	2.01936	-0.553361	-0.492128	0.129652	1.17028	0.489039
34	-6.03885	-0.964684	-1.30878	1.19218	-3.06222	-1.95979	-2.68987	1.73318	-1.33125	1.98107	0.583587	0.535064	2.75413
340	12.6533	-1.02696	7.75997	-5.53909	-1.50073	2.46833	-3.77322	0.538191	-2.92395	1.20113	1.61838	0.912806	-1.21068
341	0.971729	1.17038	-1.49504	0.717275	0.665895	-1.46416	-0.27982	-1.73469	-2.49528	-0.786777	0.710657	-0.00402337	-0.756346
342	6.36749	-0.435331	-6.07076	-6.34195	1.23946	0.596849	-1.50784	-0.614705	-0.00423221	-3.45826	-0.495142	0.757744	1.61874
343	-3.8845	3.54626	0.88309	-1.24752	5.68924	0.618986	-4.67502	-0.329212	-0.931476	-2.07466	-1.49727	-1.07167	0.372131
344	0.889265	1.76574	1.7581	-1.81762	1.15125	1.21231	-2.15237	0.908261	-1.11108	0.895632	-1.8991	-0.424779	-0.857545
345	-3.24156	1.3871	-3.14933	-1.72619	-1.4741	2.39464	1.80533	3.10619	0.727826	-0.202737	0.0410784	0.245139	0.0931821
346	-3.31491	0.103794	-0.61042	-1.45168	-1.76303	-0.0904403	0.263971	-1.06802	0.509048	0.129043	-1.32092	1.4017	-1.16716
347	-0.686141	0.911202	0.681383	-1.78385	-4.39257	4.16121	-6.83084	-0.852452	0.704418	-0.247907	-0.559949	0.265915	-1.47921
348	-2.25212	-0.0558042	0.730829	2.71823	2.90508	-0.813533	-0.223794	-0.0923158	0.101449	1.08749	-0.143989	1.35581	0.484575
349	-1.269	0.907486	-1.76385	0.41087	-2.07801	1.28261	1.23506	-0.347587	-3.25509	-0.554272	-0.220182	-0.588411	-0.326768
35	-7.17787	3.61713	2.04975	6.28232	5.71748	-1.59079	-2.40423	2.60429	2.83917	2.19474	0.937136	-0.1976	1.12987
350	-5.32081	-2.22769	2.95611	5.90293	0.307762	-0.149926	-0.734177	0.400272	0.460255	0.0253183	-1.34605	-0.438479	-1.03145
351	-5.09461	-2.03781	-2.5181	-0.911177	-3.39238	-5.99449	-1.05638	2.02618	-0.577896	-2.23158	0.0848828	0.0695771	-0.10378
352	3.83857	2.02038	1.36248	-0.71979	0.902712	1.81435	1.80735	1.42838	-2.13488	0.761443	-0.0400075	-1.14713	-0.0330473
353	-4.6721	2.238	-2.52851	1.70686	-1.93037	2.26832	1.7244	-0.0318494	0.522272	-0.88718	1.14648	1.90532	-3.03856
354	4.29636	-2.39534	-4.09289	-6.01657	2.76834	2.34966	-6.36274	1.3108	2.77691	-0.544475	-0.343387	-1.00933	-1.93267
356	1.81404	-2.04617	-5.96442	2.36268	0.0593858	0.761293	1.88002	-0.282514	1.61039	0.308121	-2.63801	-1.19372	-0.559663
357	-3.59951	-3.32033	-0.0894652	-0.214368	-3.892	-0.531882	-3.00496	-1.95895	-1.07801	-1.27654	1.0057	-1.32647	-2.39417
358	1.91317	5.96585	-0.833403	-2.11305	0.637705	0.18831	-0.968827	-1.24502	-0.927202	2.66131	-0.728391	0.00988843	-2.14273
359	-0.601456	-0.462925	-2.74271	0.119518	1.29314	-1.79398	0.534603	-1.36667	-0.346296	-0.247728	-1.69217	-0.164846	-1.16496
36	14.285	0.135201	3.10443	3.92652	3.64308	0.294461	3.49775	0.201526	-0.15111	-0.708995	-0.269203	-0.0964129	0.346173
360	-4.68751	-0.589672	-7.8725	-4.3621	-0.667306	-1.05589	2.32903	2.11149	-1.15236	0.165244	-1.80249	-1.95185	0.667092
361	-5.13033	0.649486	-0.961814	-5.82457	2.92385	-1.01779	2.27139	3.24498	-1.75227	0.357506	-2.43803	-0.491928	-0.901798
362	-7.59682	7.06166	3.99664	4.38714	-3.35529	3.20155	-0.226906	0.283991	-1.1726	-0.0677264	0.633348	-1.23863	-0.117726
363	12.613	-2.15768	4.34799	-2.57969	-5.06379	3.79899	0.0361735	-0.379205	2.97237	2.13766	-0.00252074	-2.94405	0.634153
365	1.62022	7.04291	0.84694	-2.07964	-0.245578	-4.23847	0.503464	-0.877544	-1.69151	-2.5677	-2.21708	-0.082155	-0.134028
366	-8.53988	3.46077	-4.34604	2.82481	-6.85337	-2.4142	1.6995	-4.40144	1.74379	-0.978806	0.582755	0.597846	-0.626777
367	-10.7406	0.339937	10.3356	-2.3015	2.44558	-2.7994	0.875006	1.03721	1.63186	2.29997	0.170297	0.394003	-0.827869
37	-2.15678	7.24405	2.78273	-1.12071	3.3022	2.55939	0.52008	-0.731642	-3.0739	1.1401	0.895238	-0.551498	-0.58218
39	-6.30605	-4.47123	-4.5091	-2.44895	0.572855	-0.621716	4.89717	0.873162	0.0166603	-0.1757	-0.212453	-0.593188	-0.720029
4	3.87442	-1.78041	-3.01177	-1.26795	1.62361	-1.13275	-0.465115	-2.46286	-2.14607	-0.307937	-1.06312	1.9724	-1.20006
41	5.82755	0.206466	-4.55726	3.42035	1.1559	-1.16413	-0.707884	0.124301	0.167268	-0.225745	1.18158	1.10542	0.0559926
42	7.34938	0.324844	-0.785829	2.89095	2.59201	0.336633	-0.140018	0.0114399	1.6566	-0.964777	-0.157185	-0.538824	1.48242
43	0.864074	-1.88221	1.35143	-1.14767	-2.14184	0.946795	-1.59971	-0.229099	0.984575	-1.95632	-0.68582	-0.388167	-1.02607
44	-4.07625	-2.44716	-1.0119	4.02344	1.21399	-3.75243	-1.49189	0.0315657	1.14496	0.98385	0.42772	-1.00305	0.0866417
45	10.62	-2.5562	-3.75604	2.0064	4.02069	1.99234	-0.677639	0.407524	0.812044	0.0882172	-0.0246662	0.353188	-0.461212
46	0.88807	-2.73592	2.27793	5.81871	0.291939	-1.06796	-0.334303	-0.102044	-0.614792	0.43724	0.595214	-0.00979179	-1.4865
47	-11.199	3.8125	4.06403	0.921907	-2.2616	-1.20155	1.46605	-0.479811	0.929152	0.123893	1.11933	-0.21529	0.336566
49	6.95364	3.52768	1.61398	5.41116	-3.00893	-1.21814	-3.30573	-4.21892	3.74119	-1.52772	-0.0295132	-0.729245	-0.148745
5	6.86868	-1.0007	2.56873	1.64161	-0.566798	-2.74495	-0.898019	1.01721	1.10406	0.158965	0.209894	0.655925	2.11302
50	2.79533	-1.39622	3.65094	0.566498	-0.328188	1.60343	0.0271992	1.55752	-0.899825	0.683826	1.11567	0.592847	0.712497
51	-2.05257	-0.383869	1.63575	-0.75632	-0.983267	0.365633	-0.283624	0.705156	-1.02535	-1.02588	-0.290499	-1.20146	0.469292
52	-7.72753	-1.86042	2.16429	2.44775	0.0791199	-1.24351	-1.54694	0.827115	0.552136	-1.0483	0.348989	1.18549	-1.21139
53	-7.33185	-5.13161	-0.937702	-2.1479	4.38844	0.246932	0.2724	1.93783	2.30042	-0.877542	0.12801	-0.088061	-2.72516
54	-1.16772	-2.13856	-0.107082	-1.82029	-1.56446	0.923667	2.16051	1.48547	1.73045	0.724975	0.990478	0.372315	1.37511
55	-9.94343	1.2219	2.46255	5.18214	1.53396	2.2979	-0.0752468	-1.23485	-1.83891	-2.08764	-0.764717	2.03701	-2.51654
56	-1.59456	-3.97197	-3.3956	-5.48384	-3.88798	-4.06544	-1.63113	-5.17153	0.735855	-0.0434178	1.02284	0.887832	0.39397
58	-1.74704	-3.28075	-2.93734	0.425258	-1.77687	-2.27597	2.61394	-3.34354	-0.03956	-1.52745	-1.01794	0.0525125	0.222284
59	-2.20504	-2.14569	3.18807	0.422321	1.09552	-2.97681	0.313654	-0.124926	-1.63175	1.81763	1.94108	0.524259	-0.490657
6	3.93386	-1.88855	1.02856	2.44566	1.29781	0.368108	1.09527	0.731915	0.636622	0.186405	-1.31683	0.743617	1.43504
60	-2.9884	-1.15271	-1.47478	6.08514	5.95216	1.73062	0.874628	0.339148	0.244904	-0.5176	-1.12193	0.744154	-0.0778217
61	-1.47443	-8.20023	3.17215	-3.14863	5.3973	2.02006	1.51557	-0.122867	1.65996	1.16698	-1.45801	0.828406	0.473128
63	3.91538	1.05676	-2.75333	-2.15964	-0.820231	-2.1148	1.5411	3.56844	0.427277	-0.454709	0.210522	0.176411	0.206859
64	6.56318	1.85449	-5.86616	3.20075	1.21478	-0.724187	-3.10611	0.687177	-2.21579	-0.168934	-0.109879	2.44624	0.730664
66	-2.06649	2.22116	-1.76346	-2.12729	1.03974	-1.07569	0.582222	1.21622	2.05646	0.955153	-1.81289	0.229532	0.276129
68	-2.68715	-0.238854	1.92553	-3.39321	1.6501	1.1758	0.0145855	-4.46049	1.56171	-1.01742	0.268005	-1.47975	-0.945732
69	0.94087	-5.47413	-1.23285	1.5249	-0.27389	3.02546	-1.95668	2.61919	-0.619284	-2.2237	-1.19804	-1.26408	1.75534
7	-3.19865	3.24084	-1.06192	-2.81489	3.06231	2.61015	0.86316	0.905271	-1.05317	2.90295	0.30285	1.84734	1.52862
71	-7.72098	-1.1241	0.588274	-5.31116	-8.48445	-2.30432	1.65696	1.32506	1.31705	2.27857	-0.324383	-1.08361	-0.624692
72	-6.42068	-4.5343	-0.810028	-0.321825	0.323181	1.64574	-2.39542	3.04778	2.17771	2.18104	-1.65288	0.56953	-0.161658
73	-4.13461	-6.38327	-1.02353	-1.61131	-0.326431	-2.58678	3.29469	6.823	1.23734	0.285127	-0.667918	-1.08443	-0.630857
74	-1.43062	4.32366	-4.3365	-3.09001	-0.95968	-0.485317	-0.665782	2.48233	1.25203	-1.01792	-1.35209	0.681	1.33588
76	-5.71209	-3.83164	4.92811	-5.45183	7.27353	0.00816772	-1.09647	0.0210541	0.894665	0.784704	-0.396503	-0.694396	-0.0509088
79	1.79488	4.02825	-4.76663	1.81676	-2.78576	0.543516	2.12227	-1.84689	-2.15084	1.40742	-1.65612	1.75567	-0.577146
8	-7.0535	8.17906	2.38416	-0.225523	-0.998442	0.811193	3.79383	-4.57088	-0.500774	-0.954955	-1.22465	-0.542904	1.90663
80	-5.66044	4.83312	-0.985669	2.4654	2.17939	1.21187	-0.288945	1.31369	-0.718176	3.26484	0.141199	-2.1003	0.292216
81	4.29495	-1.31558	-4.09724	-2.91458	4.00927	2.10194	-0.568481	1.4078	0.0199446	3.72473	2.17749	1.96864	-0.491208
82	-3.25663	-4.68606	-0.289693	-0.278151	-0.239663	-2.09552	0.460193	-2.50718	-0.560758	1.55025	3.13196	-2.38806	2.75485
84	-0.551404	6.34888	-0.779316	0.264338	1.19592	-1.29624	-0.767235	-1.88268	-0.926179	1.19503	-1.9692	-0.972114	1.22158
85	11.0029	-1.05441	-0.149862	0.102455	-0.725563	0.304349	1.55283	-1.79361	-0.874917	0.144692	0.150986	-1.94443	0.315086
87	-5.71144	-2.53968	-0.474021	-1.97392	-4.53527	6.15311	2.91783	-4.04289	-0.655218	0.219218	1.10074	0.694411	0.763417
89	-5.23395	-5.91515	-3.2655	-0.63576	1.49452	1.31904	-3.57244	2.67319	-1.26841	1.99401	0.227527	2.83257	-0.138466
9	2.87092	-3.65644	2.98727	4.29133	1.60445	-0.502424	0.443749	4.17737	0.859024	-0.0247218	1.72663	-1.01821	-1.3595
90	3.59777	-0.69828	-1.87454	2.71127	0.489141	0.194555	-0.187006	0.199719	0.92045	-0.558742	-0.711555	-0.207597	0.721172
91	17.038	4.25484	1.54187	5.87551	4.14465	-2.74739	-0.408742	0.400273	-0.483879	-2.03589	-0.40754	-0.547305	-1.14451
93	4.19071	3.78272	-3.41426	3.41522	-4.45957	2.35584	0.526581	-0.597861	-0.389452	-0.85229	-0.508801	0.437677	0.00771254
96	3.92777	-0.353105	-3.54856	-0.690714	0.0116714	0.459462	-0.539947	0.557949	-0.592507	-0.16824	0.151199	-1.3491	-0.481353
97	-2.56186	-1.51301	3.21367	-1.49915	0.0946842	-0.701336	-1.39038	-1.89929	-1.6331	0.61756	-2.78844	-1.00238	-0.37616
98	11.1233	3.66172	2.76054	2.40135	1.26682	-4.34004	-1.98704	-2.18081	2.32395	0.965864	0.387134	1.50967	0.0893707
99	0.0594591	-4.75745	-4.14183	4.41107	3.02279	2.85426	2.38556	-0.419979	-1.0614	-1.3117	0.544727	1.7223	0.879423

## Sheet: mnasnet0_5
ID	DL_8	DL_14	DL_41	DL_71	DL_85	DL_101	DL_104	DL_139	DL_203	DL_210	DL_245
1	-3.37701	4.76434	-3.18456	-1.1421	2.3043	2.33873	-6.16456	-2.61464	-0.102194	0.28846	0.106908
10	-3.40211	3.06941	-1.24114	0.421867	-2.5302	0.644813	-0.415716	-1.02812	-1.68184	0.814726	3.65464
100	6.17166	4.43138	2.80779	6.83771	-0.407129	4.94422	1.52914	-1.38046	0.155923	-0.0712392	-0.115084
102	4.10115	0.526835	2.85415	4.42293	5.78945	0.979536	-1.40265	-0.872314	0.00266758	0.0841605	0.0955127
103	2.0165	-1.07194	3.54413	-7.11284	-1.53962	-3.25146	-7.07087	5.37509	-0.18172	-0.945142	-0.563162
104	-7.23479	-1.73679	2.85032	-2.11412	-0.167449	3.893	0.231217	1.67084	-1.21694	0.533147	-0.944856
105	-1.75245	0.0712504	1.24219	-3.34286	2.16508	-0.101051	0.0998033	0.345771	-7.50715	-4.30916	-3.1388
106	1.19792	1.53854	1.57528	0.741342	0.616219	0.484367	0.154766	0.962779	-0.427051	-0.322206	-0.746029
109	1.32353	-0.792403	0.202373	2.73094	-0.501006	-0.284616	0.474511	-1.40526	0.683885	-1.96038	-0.193342
11	-2.44697	1.04602	1.18323	-0.81817	0.597873	-2.08022	0.997883	-1.15497	0.0731251	-3.17266	-6.08796
110	2.59615	-1.29116	-1.1871	0.369117	-0.495434	-1.4466	-0.580733	-1.42568	2.13767	0.477845	3.972
111	5.27461	-0.70908	-1.70541	-0.49511	-3.40401	-3.69311	-4.37181	-1.93096	-1.91697	1.74756	0.194188
112	4.75177	-0.952339	1.28908	-1.88929	-2.875	-2.00341	1.1764	-0.0436346	0.913097	-1.28198	-0.830537
113	-0.59255	3.27475	-0.408	-0.872465	-1.56636	0.390283	-1.23613	0.272202	-0.386879	0.553733	-1.55055
114	-6.47879	-1.78438	0.548857	1.2497	-1.50773	-2.93501	-0.68143	0.0248452	1.53497	-0.791788	-0.0993561
115	-6.58009	4.44174	-0.629083	9.31921	5.50014	-0.447547	-1.53119	0.642053	1.01719	0.782645	-0.169445
116	0.681247	-0.596629	0.993072	0.765602	-0.107158	-0.76156	-0.306255	0.197075	-0.749268	-1.27	2.15277
117	-3.50629	-8.46945	2.83327	-8.49451	4.42296	6.55102	0.478688	0.285517	0.846025	0.237527	-0.914599
118	-0.0982331	1.98472	-1.14229	-0.80312	-3.82835	1.86953	0.305389	-3.57109	1.30537	1.10769	-1.82329
119	0.692319	0.259022	1.91587	0.408494	-0.315773	0.779943	0.624998	0.586223	1.0708	-0.535654	-0.609894
12	3.36868	1.2345	-1.13499	0.317644	-2.33816	1.44515	0.125169	-2.07389	-3.22946	4.29091	1.63149
120	1.77448	-3.49679	0.571793	-2.79962	0.0837868	-2.32098	0.814552	2.45799	-3.04886	1.0396	-1.54775
121	4.34928	-8.80706	-6.38517	-1.21402	0.614044	0.00447943	-6.86223	0.658317	-0.20236	-0.400059	0.213743
123	2.03303	3.42468	-1.23378	0.1798	-6.90902	0.613319	-0.353352	-1.06073	-0.405444	0.371506	-0.323612
124	1.00914	-0.228836	0.739939	0.524521	0.148796	-0.689358	-0.0569777	0.311352	-0.838895	-0.609601	1.95813
126	3.9949	13.9085	-3.35683	-3.06245	1.65746	1.63039	-0.00014055	1.45443	0.965196	-0.675532	-0.00161342
127	0.952368	1.2989	2.38609	-0.224718	-3.07878	-0.537811	1.53606	-1.01832	1.6685	0.0797806	0.0396341
128	0.391948	1.99577	1.4909	0.713261	-0.407939	0.979935	0.322752	0.469113	-0.0492591	-0.94092	-2.31571
13	0.3091	0.500824	2.36615	2.07215	-1.88014	-0.252638	2.82922	4.43605	-2.04406	-1.04663	0.150203
132	-1.1243	-4.90133	-1.38934	4.07316	1.75918	-2.6081	-4.79974	-4.2806	0.28667	-0.265719	-0.142589
133	-2.65539	3.02449	-1.43158	-2.38185	0.597529	-0.163934	-0.976901	-1.35588	-0.58458	4.57333	-0.478828
134	1.16639	-0.556886	1.51034	0.0865454	-0.891329	0.118721	0.205492	-0.195803	-0.0900742	-0.573032	-8.48033
135	1.46087	0.026249	1.46009	1.3877	-0.263371	0.0344875	-0.0230916	0.480398	0.507254	-0.277664	-0.941245
137	1.34231	1.06306	1.69261	0.478265	-1.01123	0.384376	0.323267	0.100604	-0.148501	-0.592154	-1.61259
138	0.361269	-0.611453	0.693285	-0.286138	-0.805245	-0.366242	0.621808	-0.299645	1.34539	0.199975	1.95343
139	0.0584318	-0.131051	1.03738	0.910921	0.334133	0.679355	0.117112	0.19787	0.332515	1.2142	-1.98831
140	-0.556894	3.03469	-0.0165725	-0.421992	-0.595704	-0.508787	-1.26141	0.344926	0.254263	-0.0958539	-0.768088
141	0.0309611	0.525661	1.18909	0.368533	-0.870211	0.308621	-0.324626	0.860056	-0.0492361	0.578126	-0.696448
143	-1.48597	-1.39176	2.22775	-0.318906	-0.120907	2.17304	-0.921355	1.43726	-0.396288	3.1966	1.15305
145	3.00676	0.329301	1.78089	-0.544813	-0.3148	1.01248	0.547809	0.450205	-3.2349	1.66752	2.83038
146	-0.190184	2.79464	2.00804	-0.519238	-3.92507	2.36044	-0.436108	-4.63993	-1.5698	-0.889283	0.734693
147	0.69314	4.2133	-1.05695	0.833751	0.825136	3.93173	-0.728142	2.76304	-0.253679	0.0108013	-0.690039
149	0.506221	2.06647	-0.564497	-1.10332	0.28804	-2.94336	-0.622546	-1.12475	2.85274	1.72445	-1.27749
15	-2.93686	-2.99413	0.0275605	0.560733	2.39105	-0.974553	-0.885456	-0.710038	-3.2301	0.573005	-1.08864
150	7.59325	20.2979	5.89938	-2.1208	-3.00825	-1.54842	2.15443	0.617853	0.032017	-0.723895	0.221068
151	-2.02523	-0.104317	0.227815	-0.168267	0.0463356	0.0550648	0.126484	0.871488	-0.889248	0.0788702	0.729174
152	-0.130581	-0.914577	0.682396	0.477291	0.276566	0.69657	0.887074	0.80377	0.457979	-0.0920669	-1.20428
153	8.48803	1.44147	6.26861	1.51953	0.12686	-5.67985	-0.732757	1.18691	0.284874	0.18377	0.192933
155	-0.72304	0.976437	-1.04916	-1.2797	0.791658	0.981399	0.456693	0.0854795	0.169018	2.18793	1.12003
156	-0.59038	0.286922	-5.6812	2.40076	8.70769	-5.92764	1.46661	1.53188	2.07827	0.263446	-0.577446
159	-5.56624	3.68005	-0.692809	-0.65114	-1.03296	-0.697866	-0.592124	-5.07218	-6.12053	-2.5366	1.16012
16	-9.01036	0.48726	-1.00046	4.62073	0.488804	-1.89714	-0.727012	0.777068	-2.48358	1.57216	1.05039
160	-4.76818	6.63032	3.67109	-4.38723	2.25358	-0.16481	-0.463069	-7.79978	0.793346	1.54039	0.352043
161	-0.230143	0.214603	1.26297	-1.99225	0.656888	-0.397299	-0.624337	1.52588	-0.236659	0.78353	-3.57436
162	-1.5932	-2.82433	3.19444	-5.28695	0.405301	-1.06791	0.550164	0.756707	-2.33524	0.831875	-1.66128
163	7.83616	-9.66015	-2.09868	-0.367007	-0.398767	0.711659	-2.71204	-2.71646	0.0718893	-0.154999	0.0381902
164	-5.30691	-2.27793	-3.65953	-9.27319	0.0534476	0.276264	2.09845	1.91796	-0.487946	0.131271	0.0244684
166	0.818445	-0.630386	1.39851	2.12751	-0.489521	-0.0527497	0.123734	0.688936	-2.32912	0.496302	-1.76737
167	0.542159	1.01497	1.41214	-1.09131	-1.46552	0.11282	0.757887	-0.0632821	-4.63425	0.370841	2.15446
169	0.874566	-0.281387	-5.00706	0.980572	0.024241	5.72549	0.594193	2.50903	-2.16961	0.778227	-0.0267356
17	-1.45499	2.78117	-1.99764	0.180109	0.507723	-0.90136	-0.465951	-0.739249	3.55452	-1.67744	0.204789
170	-4.3203	4.84223	-2.15504	-1.20468	3.08994	-1.03612	0.492962	3.24343	-5.90949	-5.31612	1.4013
171	-3.39612	-0.597823	2.03935	-3.11948	-0.313682	4.88483	0.155171	-1.90803	0.912782	1.96383	0.325317
172	3.47979	-5.55734	-0.395779	4.47304	1.26722	0.257327	-3.55822	-3.27674	0.481027	-0.236372	-0.195846
173	-3.22503	-4.97015	5.44469	7.91153	2.93242	-6.11524	-3.45174	0.316412	-0.198954	0.198379	0.00930282
174	-10.6158	8.21103	9.95554	-1.07455	-2.9452	-1.19924	0.94132	0.222241	-0.82097	0.0468275	0.0662956
175	-7.11873	3.80126	-2.28391	-1.23853	-3.1998	-2.62121	-1.03157	6.8988	-1.21664	0.882706	-0.49595
176	0.298773	0.621344	-3.25642	1.98041	0.286657	1.34276	-0.146452	-1.15801	2.34541	-0.777532	-3.83468
177	-0.148173	-1.33881	1.03364	0.3368	-1.77187	-0.0963296	-1.63591	1.89795	-1.83639	-0.370427	1.8445
178	0.393587	-4.58851	0.501912	0.533064	2.07474	-1.27016	-1.72698	-2.86027	-1.50811	0.789566	-1.1847
179	3.97171	1.30576	1.81736	-0.849217	-3.04108	3.24004	3.35277	2.78933	-0.301236	0.128597	0.575387
180	-5.6093	-0.0687817	-0.446774	3.07751	-5.49731	1.096	2.11371	2.73947	0.634863	0.0778069	-0.284462
181	-1.70257	-8.5971	6.55192	-3.14743	-3.89366	-9.00449	4.45105	-2.23797	-0.24559	0.424145	-0.115826
182	-5.12251	1.92354	-0.149705	-0.124285	-1.6025	0.105767	-1.02081	-1.37027	1.43117	1.10234	0.691542
183	5.70969	-7.16515	-0.268091	0.733556	3.31359	4.88083	-2.40544	1.3391	0.901954	0.0904324	-0.391807
184	3.11208	-9.1078	0.650499	-6.91157	12.2094	4.43487	-7.24311	-0.741995	-0.92778	0.294064	-0.197562
185	-2.85796	2.83879	-0.708806	-2.6071	2.83066	3.43457	-1.56907	1.48442	3.90514	-5.09983	0.297599
187	0.464936	0.50618	1.39281	0.360152	-0.223672	0.58579	-0.0727316	0.38249	-0.467964	-0.92249	-0.08123
189	3.87346	1.76872	-3.29399	-0.639994	8.12238	-1.74448	1.24983	1.51736	-8.33e-05	1.22818	0.294272
190	-1.01759	-1.3774	1.0036	-1.41593	-0.882327	-1.67805	0.631687	1.34251	-0.883815	-2.9067	0.315525
191	1.32283	-0.648956	1.2659	0.573294	0.540699	0.156594	0.402995	0.404137	-0.449169	1.94092	0.241047
192	-2.6483	0.995126	-2.18482	-0.148185	0.828201	-1.11387	0.541237	-6.50323	-3.67402	3.56876	-6.26484
193	-0.545804	-2.96195	1.3209	-1.72666	1.51073	1.23104	3.49945	-0.502874	-0.200179	-3.46494	0.483188
194	2.07049	-1.74259	0.648642	0.468163	-0.313099	0.368432	0.625006	-0.0649875	-0.586995	0.904687	-1.77552
195	5.23436	-1.01831	-0.877678	-0.894877	-0.835785	-1.3601	1.92194	-0.97932	3.18372	-2.39964	-1.05393
196	0.280456	0.384435	-1.58475	-0.450447	1.56351	-0.276563	0.52446	-0.0592717	-1.74359	1.33204	-1.68076
197	3.62542	-3.43717	2.84812	-1.69724	1.1938	-6.83354	6.72945	-0.479738	1.1644	1.35066	-0.12047
198	-5.52477	1.6522	0.778063	-0.0791274	0.0123695	-4.71498	-0.935098	3.01344	1.42318	-2.9053	-2.63572
199	5.34077	-12.3934	2.39075	-10.1802	1.95799	-4.31299	1.31454	2.75495	0.231086	1.15764	-0.0045986
2	-1.48921	0.647805	1.13104	-0.738346	-0.79875	0.948838	0.0719673	-3.92e-05	0.629554	-0.412352	-0.650338
20	-0.921136	-2.89648	0.52513	6.10569	1.31512	-0.139081	-1.76963	2.28818	-0.411153	0.646468	0.319539
200	3.32257	1.3928	-2.52377	-0.0238493	3.63211	1.20119	0.728947	-0.980915	-0.675707	0.604156	1.58858
201	-3.68573	-5.94527	-2.01787	-5.0165	2.87166	-0.604513	-0.951434	5.88102	-1.44066	-0.68632	-0.442766
202	3.86575	4.70683	10.2582	-7.0063	1.42978	2.98267	6.63917	0.0283649	-0.514778	-0.692727	-0.102568
203	1.33646	-1.4548	1.21427	0.319806	0.180619	0.0456301	-0.163624	-0.0904026	-0.169854	-0.300153	2.08749
204	-0.780866	1.04705	-3.01437	0.683362	-4.2555	5.67235	5.11112	-0.734052	0.135198	-0.0646222	0.0595652
205	-10.8865	2.71656	-1.47978	-0.449157	-0.659661	-3.57437	-0.367472	-4.78313	-0.31423	0.3679	0.56108
206	2.92219	-3.81589	1.54165	-5.94614	0.476739	3.02957	-3.93336	-1.03841	0.409971	0.952473	-0.0667714
207	-3.48585	-1.70927	-1.12132	-0.747018	3.11613	0.472838	-0.859592	1.30528	0.0253092	-0.30102	-0.0524474
208	1.92605	-4.15846	-4.19201	-5.76873	-2.54837	2.9983	1.63928	-3.0789	0.0878724	0.718557	-0.136958
209	2.34694	-5.39575	3.98701	-1.41623	-0.684998	-4.63489	3.33339	4.20567	1.40329	0.419625	-0.669948
21	3.35301	0.514524	-1.02013	1.8474	0.212289	0.0294577	1.26149	-0.770171	4.1049	-2.05038	3.74429
210	-3.11372	0.845544	-0.527328	-1.76901	1.93591	1.18248	0.918571	0.27032	2.49248	2.68043	4.46536
211	-0.644213	-1.10642	-1.23038	-0.938506	-0.828351	0.195715	-1.79281	-4.84344	0.585998	-0.0464164	0.381751
212	-0.146871	-4.83085	3.10578	3.88604	0.223982	0.777172	10.1072	-2.6715	0.328866	-0.0526322	0.481199
213	-4.23441	-6.57388	6.24731	1.80788	-6.04465	12.4527	-0.340648	1.14751	-0.463084	-0.0274372	0.209014
214	7.88221	11.3808	-3.71822	-1.31456	0.503887	1.7608	-0.140731	0.41065	0.386339	0.0146059	0.269339
215	-1.23955	-1.94186	0.759627	0.626767	0.64332	-0.223594	-0.756011	0.104806	-4.4143	-9.16415	0.122379
216	-1.91893	0.147376	-0.745194	-1.47138	1.18704	0.0754457	-1.18299	-0.165968	2.13067	4.17979	-2.20712
217	-0.631829	4.33855	-4.09829	-0.125095	1.26923	0.942447	1.10241	4.45973	-5.09466	4.39734	-1.48485
218	-4.50726	0.595565	-0.62276	-0.276651	-0.510361	-2.12384	-0.877708	0.157309	5.40611	-0.694539	-0.635122
219	-1.26668	-0.844329	-3.86329	0.541989	2.06599	-2.9944	-2.23673	3.8898	1.09536	-2.81725	-0.317
22	1.1714	-1.63968	0.283021	-0.12082	1.04082	-0.779224	-0.41984	1.5527	0.406519	-0.138633	6.19716
220	3.41644	0.39086	1.25973	-2.62477	-4.82949	-6.42249	-3.82329	4.85977	-0.783913	-0.909937	-1.30545
221	-3.10169	-5.46121	-2.61083	-5.9526	-1.046	-6.62567	9.22342	4.40463	-0.67363	0.27476	-0.0242728
222	0.914877	-0.779527	1.11414	0.992176	-0.779927	-0.462574	0.366372	-0.192345	-0.672421	0.814711	-0.222283
223	5.77184	0.388873	-0.725216	-1.93802	-1.37246	0.772502	-0.323414	2.1566	2.51362	-7.82996	-1.02989
224	-2.63658	4.80089	-11.2018	1.19405	-0.881347	-1.24039	0.235324	1.09002	0.0788594	0.302372	-0.0979505
225	-2.88003	1.29159	-0.703585	-0.232588	1.13359	1.1913	-1.44864	1.81628	3.33761	2.53849	-0.220423
226	-3.42537	-15.15	2.75138	0.621275	4.78315	1.99952	-0.453952	2.00774	-0.87892	0.0186512	0.291981
228	-2.57774	6.33347	5.14792	-6.28266	1.6043	3.23603	1.26285	-0.261861	-0.787024	-0.269213	0.0411662
229	-2.71389	-4.00001	-2.28717	2.9251	0.575015	0.661397	1.9221	2.63634	2.09108	-0.800163	0.359728
23	-6.06971	-4.10662	2.26332	4.47009	-5.48324	2.72199	1.60324	5.3584	0.65546	-0.44774	-0.41832
230	2.26442	1.87638	1.47614	3.2165	-1.46132	0.0516538	1.28347	0.47719	0.414501	0.173967	-0.0218823
231	-6.25387	0.450959	-0.3716	-2.27561	-0.285454	0.468743	-0.204188	-0.581194	-0.701077	6.62815	-0.317173
232	-1.26325	-0.969891	-0.285821	1.42706	1.10922	-0.715362	-0.298835	0.665405	0.693192	0.198694	1.02519
233	-1.61315	1.31032	-0.774359	-0.0729308	0.446019	1.19537	-0.767613	-1.28022	1.79738	-0.0234131	-3.47954
234	13.0533	5.33089	5.72018	-1.26847	-0.508995	0.498146	-2.29022	0.0550018	0.500718	-0.0482155	-0.133693
235	6.56662	-4.83594	5.08034	-1.38483	0.469674	-0.196648	-2.87668	-3.01182	-0.395246	1.28724	0.113093
236	-3.14154	1.62381	3.01919	-3.03076	-1.94353	1.46387	-4.93332	2.39498	0.569194	-1.60954	0.485408
238	-2.07586	0.370181	0.0166691	0.819095	2.17422	0.168406	-0.690918	0.887638	-4.32944	1.41021	2.93314
239	7.99502	0.455593	5.00979	0.0723794	0.426035	1.45797	0.986881	-0.607249	0.19514	0.40029	-0.0822804
24	3.23203	-0.456424	-2.28592	-1.44315	-0.214229	-0.459975	-1.18404	-1.89766	-4.14712	-1.19375	-0.485998
240	0.419538	-0.19543	0.39295	0.2678	0.275235	-0.201238	0.231364	-0.947762	-0.648225	-0.934213	1.04558
241	-2.1906	1.46797	-0.620671	-0.786498	0.54607	-0.880098	0.384648	0.525818	1.54414	2.45272	2.81844
242	-0.309429	0.145807	6.05521	-8.852	-5.5235	1.11155	6.6977	3.26313	-1.22797	0.444232	0.266706
243	-4.07846	-11.8789	4.57867	5.90424	-3.30131	-3.27491	0.621254	-1.93981	-0.523367	0.419001	-0.0690789
244	1.51973	0.602831	0.485496	-0.953828	0.402476	-0.746575	2.27841	0.848187	4.7753	0.590117	1.08027
245	-2.2841	3.09835	-2.61494	0.133029	1.9597	0.503124	-0.601403	-2.65008	-1.7313	-1.90814	-1.89189
246	-1.01491	-1.71956	-2.61274	-0.586296	2.84117	-4.99667	1.42575	-1.66113	-0.336074	-1.02757	-0.39718
247	-0.865276	-0.299259	1.27681	-0.66184	-0.761939	0.190848	0.229494	0.15116	0.525487	0.294069	0.497231
248	2.64442	-0.570382	1.41862	-2.62915	-7.53628	-6.08251	0.707592	-3.45168	2.22683	0.107782	0.509003
249	-1.59929	1.79318	-3.03818	-0.430279	-2.24884	-1.76545	1.10759	-0.493064	7.76484	-0.60568	-1.51631
25	-2.98485	-5.80787	-4.39995	12.5218	-6.37872	7.59649	-1.6034	0.9226	-1.29853	-0.929966	0.265352
250	-1.10996	0.307008	-2.36525	-0.684927	2.14222	-0.491359	5.30318	-8.49655	0.92749	-0.84091	0.367508
251	-8.08372	-11.5387	-10.1596	-4.0686	3.61484	2.94746	-1.07195	0.553622	-0.177582	0.324039	0.29338
252	0.577505	12.6048	3.30946	0.65992	-1.76849	-1.12383	-4.4345	4.10568	0.149549	0.467209	-0.291949
253	0.043496	-2.25668	-3.64582	2.18587	1.18548	2.40684	2.76516	4.23756	1.92143	1.16182	-0.623986
254	-6.95513	5.89181	-2.51411	-5.31247	-4.27829	-2.12475	0.0131149	5.42397	0.0706278	0.232091	0.233971
255	-13.0378	6.80975	10.7667	8.12489	-3.41429	-0.614184	-0.902326	-2.88021	-0.217047	-0.316891	-0.0855419
256	2.64614	-2.31448	-1.85934	0.589873	0.255856	2.28141	-1.1433	0.067474	0.938229	-0.780637	0.342705
257	10.3759	2.73053	-3.52957	-1.21888	3.09343	-5.91349	-1.75574	0.5739	-1.19318	-0.0974184	0.187697
258	0.984449	3.29974	1.77704	1.21421	1.73005	5.34464	1.31932	3.4288	-0.349078	-2.0536	0.125736
259	-3.59022	-2.14391	1.42544	-4.21339	0.918416	3.40149	-5.59144	10.5865	-0.434974	-0.537799	-0.472631
261	-19.2096	14.0477	-0.817292	-0.211135	5.42407	1.82583	1.23784	0.998858	0.139675	-0.119577	0.329408
262	0.716728	-1.17159	0.815252	1.32583	0.0835728	-0.0909168	0.459227	1.66546	0.200998	-0.00408411	-1.88378
263	5.87892	1.99891	-4.11958	0.94603	6.53448	-1.29003	1.66398	-2.03678	-0.0368585	0.19931	0.0134015
264	-2.27507	0.939411	-0.627018	1.06583	0.324749	-0.217371	-2.5267	2.93333	-2.11543	5.35746	-1.27635
266	-2.13896	-2.03319	-0.112417	-1.47786	-0.690388	1.25065	1.47307	-9.27799	-3.54977	-2.74603	-0.460099
267	3.64604	0.793633	-2.72387	-2.63824	1.4431	-0.293089	0.831271	-0.43382	-0.655559	-0.335318	0.794379
268	24.487	12.353	0.581706	3.22002	0.159148	0.0497713	-0.809017	0.551034	0.0956597	0.350131	-0.22998
269	1.16518	0.462083	0.271473	0.180909	0.731437	0.329015	1.20326	-0.527011	0.861304	-1.28789	-0.810032
27	16.3725	11.4768	3.1102	3.71215	5.60909	-1.3015	-1.49277	0.312198	1.20148	-0.238216	-0.192379
270	-4.79509	3.2866	-2.93404	-0.868359	3.22923	-3.0288	1.55505	-1.3855	0.68577	-1.29277	0.386593
271	1.79771	-1.50453	0.611412	-0.172767	0.859587	-0.812204	-0.137013	-0.596838	0.330202	0.813227	0.734449
273	-7.96708	0.219755	-4.15302	1.2438	-0.0598378	-2.56553	-0.836769	-1.96088	0.737245	0.0308421	0.184995
274	-1.49485	-0.352352	0.284258	-0.762929	-0.652365	0.0895585	-0.903028	0.0212569	-0.342461	0.714142	1.87401
275	1.59837	-2.62836	1.94188	0.906841	0.960921	-0.550614	-0.789167	0.739669	0.200103	0.85148	0.708874
276	4.77275	-4.16252	-1.05284	-3.92379	-3.48603	-7.79162	-1.05599	-2.26249	-0.995341	0.250464	0.125493
277	-0.674269	-2.76614	1.10879	-2.99474	-0.239542	-0.281392	1.93059	-6.73463	2.90379	-0.710152	0.00178661
278	3.10969	-2.62214	-2.6149	1.79655	-0.215394	-1.04257	2.12355	1.08069	1.58858	-3.80407	-0.688846
28	-4.09329	1.98269	12.2166	4.64256	2.21116	1.62801	-3.31248	-1.63897	0.49607	-0.754167	-0.109696
280	-2.82227	-0.739792	-0.466077	1.56272	-2.19342	1.10676	-1.10475	-3.81139	-4.43879	-0.828445	-0.0629508
281	15.2795	1.86111	-10.3623	-1.1229	5.34674	0.896673	5.02152	2.33937	-1.01574	0.0470333	0.0797701
282	-1.34582	-0.0927019	-0.606647	-1.07194	-0.0878299	-0.61984	-2.20275	2.57023	-0.157223	0.719989	-1.60342
284	-0.200316	-0.0122887	-2.74258	3.83095	1.77369	-6.03666	-3.23764	2.71902	-1.05384	0.147488	-0.129855
286	6.51938	-0.237296	7.20396	4.67972	4.54008	0.878476	3.53499	1.22253	0.0818636	0.0647682	-0.0304873
287	-2.79405	3.44373	0.0960752	1.49103	3.70646	1.32892	-0.0193128	-3.32245	-0.359602	0.299481	-0.819688
289	1.28921	1.96484	0.750883	-0.775606	0.721821	1.85542	-3.10106	1.92268	1.76994	3.0212	-2.13908
29	4.38295	-4.96246	0.507472	-5.0372	0.924139	-2.47143	-7.01274	0.149952	-1.06205	0.102522	-0.260341
290	2.41437	-13.8149	11.4523	3.44641	3.32568	-3.01462	1.81827	0.405565	-0.112159	-1.05991	-0.113952
291	-3.22952	2.51368	-3.7493	-3.3021	1.21564	0.93411	-4.35593	0.342216	-0.344704	0.201605	-0.430783
292	-5.94106	-0.79927	0.523678	-1.19063	0.845355	0.888196	3.08822	-2.00144	0.000813182	-0.0661689	2.60487
293	3.12595	3.85611	-2.48161	1.3632	3.58487	4.45054	0.59409	1.32483	0.683077	-0.775166	0.721181
294	-0.105451	-1.02534	-0.941361	0.168481	-6.65894	-3.93011	-4.53547	6.88839	0.215509	-0.742358	0.0196377
295	0.528499	-0.920217	0.21676	0.379903	1.00512	-0.510336	1.04237	0.749276	-0.440939	-0.0151096	0.937821
296	2.62307	5.86631	-1.71764	1.27274	1.31615	3.94945	-2.82608	3.22555	-3.10914	-1.44339	-0.131817
297	-2.9602	-0.414693	1.41412	-2.54489	-0.993106	-1.67927	-0.645782	-0.0697175	-0.847361	3.17648	6.11895
298	-8.48011	-0.757618	-0.485921	0.643602	-3.82807	-1.76966	-3.98199	4.39346	2.48325	-4.17413	-0.519821
299	-5.50534	-4.34245	-0.783731	2.15415	5.11084	8.55622	3.02891	2.35251	1.0589	0.509677	-0.0967724
3	4.23182	9.72411	3.47772	1.52105	-0.871017	-0.435337	4.03046	1.56671	0.312168	0.0214498	0.100114
30	1.88551	0.752865	2.39331	1.03123	-0.981231	0.453875	0.770571	0.455707	-0.961721	-1.25303	-1.25347
300	2.82134	-3.22756	14.4294	-3.54027	1.97207	1.6076	-2.09934	-1.63388	-0.405744	-0.184891	0.18993
301	5.60927	-5.94939	-3.52523	-2.43409	-4.76956	-3.41495	6.91171	3.66786	-0.834238	0.948804	-0.321337
302	7.5501	0.33812	-0.964194	-0.403059	0.443337	-3.82802	2.32127	-1.88054	-5.22578	-0.235853	-1.58842
303	-7.90649	9.4906	-13.722	-3.24169	0.219173	-1.41645	-1.06587	-1.21973	0.164628	-0.312182	0.31771
304	-6.04386	4.19763	0.226317	-1.18543	1.1526	-0.979298	5.43042	0.532921	1.24123	-0.250557	-0.0693739
305	-1.4438	-5.49039	0.0113284	1.10949	-1.38391	0.428035	1.83069	0.0301804	-2.4376	5.7303	-0.958677
306	0.15853	1.42069	0.179738	-1.25944	1.00367	-1.70599	0.574469	0.985303	-1.96517	0.793016	4.48898
307	-5.19818	2.60316	0.850148	-0.894484	-0.217873	1.20135	-2.41567	-1.41837	7.21583	-0.480647	0.0149338
308	-0.410134	0.185072	-2.73183	1.85752	0.839182	-0.344817	1.25417	-2.71012	0.0185028	-0.331847	-5.50792
309	5.20126	-1.20519	-0.336602	3.68468	-0.421755	-0.698044	-0.731111	1.25474	3.41518	0.530943	-2.25749
31	-6.84938	-3.41306	-2.5437	-2.42344	5.26928	-0.799584	-0.957766	-0.0888818	-0.46968	-1.69103	-0.201083
310	5.15763	-2.14339	-4.67434	-0.486143	0.774942	-2.44071	1.90664	-2.38711	-1.34206	0.933545	-1.22995
311	2.12356	0.613573	0.829671	1.94027	-0.0239437	0.118389	-0.935487	1.61511	-5.22802	2.92611	2.11978
312	2.30837	8.01791	0.811535	-4.41233	9.34852	-0.594236	2.15705	1.73428	1.17302	-0.0505261	-0.121697
313	0.316149	6.74012	2.26994	1.9768	1.54389	-3.07812	0.177811	0.937042	-0.491557	-0.406221	0.114112
314	0.970034	-0.488624	0.767348	-2.10619	-0.843194	-2.33402	-0.95836	1.69451	0.0522311	1.48243	8.52526
315	1.98328	0.623021	-4.18887	-0.000312412	0.250567	-2.33757	1.55609	-3.56689	-4.98382	2.58585	-0.0377609
316	4.70182	0.0303594	-2.75714	-2.56172	1.07062	-2.63946	-0.255232	-5.06307	-0.899961	-5.6687	2.51526
317	2.01844	-5.87236	3.56581	-2.34825	1.93551	4.03703	-4.19604	2.19439	0.203959	0.544255	-0.383614
318	-1.66673	-1.85589	-0.0562088	-0.0846734	-1.61992	0.822468	-0.991537	-0.250539	10.4713	12.1754	-0.86845
319	-1.43963	8.70257	5.85962	3.25586	-8.41516	6.36228	-2.18718	0.721172	-1.43079	0.658102	0.187862
32	-0.151645	6.5002	1.35145	5.65897	2.73538	-8.56267	-5.19988	0.847539	0.209959	1.15636	0.229346
320	-0.812524	0.123024	0.32447	-0.0604432	0.827574	0.110757	-0.0310754	0.892668	-0.400521	2.64705	0.468988
321	-0.119217	-2.02955	0.136055	-4.71767	2.13409	-4.79456	0.548059	-0.99352	-1.36934	0.303918	0.10006
322	-0.890972	0.770602	2.1926	-0.143885	-1.06599	0.734321	-0.0944623	0.529371	-0.564089	-0.202099	-0.978815
323	4.34049	-0.0789157	7.04104	3.08036	1.41848	0.876754	3.93651	2.3007	-0.0933139	1.06754	-0.0287562
324	4.69154	0.995168	-1.98709	2.0342	2.62083	1.08167	3.62815	-1.80118	1.1486	0.108218	0.760273
325	5.52876	-9.7846	-0.609493	1.76354	-2.83885	-0.529799	-4.45068	0.594091	0.0762324	0.14322	0.0538765
328	-0.65633	-1.50528	1.0908	-1.02374	0.33286	1.0897	0.816079	-1.69126	0.445365	-6.55676	-0.599343
329	-1.78593	0.578883	0.496219	1.55031	-1.4509	-0.616355	-1.36601	-0.424357	1.92794	-0.335301	-2.05569
330	-1.31723	1.76513	1.10821	-0.583006	0.205953	0.855266	-1.09245	0.837304	-0.709279	0.542603	-0.125265
331	-0.710104	0.828758	-0.789537	-1.33243	0.220249	0.216733	0.653513	0.402707	2.80693	0.130353	-0.0876309
332	1.04354	-0.107154	0.379392	-0.049237	0.995219	-0.343234	0.582258	0.563464	-0.025428	0.823147	1.48875
333	-9.96665	1.35769	-0.415026	6.59519	-1.75388	-1.41617	-0.791181	2.59528	-1.73418	0.555545	-0.0487851
334	-0.944051	-1.12425	1.64966	2.41492	-2.11494	1.55951	-6.40416	-7.95814	-0.560488	-2.91373	-1.38627
335	1.56114	-0.397544	1.35159	1.19405	-0.344403	-0.235472	0.0498133	0.446884	-1.2523	0.222179	-0.0981174
336	-6.03428	-5.55734	0.416525	7.64194	2.14815	-8.39251	4.85695	-3.49711	0.26891	-0.156003	0.00523979
337	-0.321731	-0.147725	3.14048	0.435165	1.9621	0.110461	-3.049	2.99221	2.23475	-5.08911	1.80582
338	-1.36871	-10.0465	-8.56962	6.28833	-0.495922	-1.54532	1.2163	-1.1271	0.984418	-0.345104	0.096306
339	8.46941	0.913024	-1.8615	5.18892	-6.05412	-1.13793	-4.11996	-2.53383	0.44322	-0.0632292	0.19922
34	-1.78816	6.36599	-7.98988	1.68619	1.31783	-1.74596	1.7192	-0.990171	0.497669	0.193654	-0.754214
340	-8.32681	-10.4606	2.58066	-4.56392	-0.268562	0.0305098	1.14258	-1.08733	-0.147407	-0.154887	0.320926
341	-6.73801	0.35635	-1.62447	7.24101	6.89351	4.5533	-0.18289	1.51558	0.623453	-1.02753	0.718308
342	-14.3597	-1.20871	-3.22514	3.23378	-7.03114	-5.49636	6.62987	5.69588	-1.20554	0.131019	-0.065981
343	-3.23353	0.0358969	-6.43478	6.82809	-0.934245	0.473571	0.876511	0.360645	0.473736	-0.317055	0.445695
344	2.11395	-0.0603599	0.928615	0.691461	-0.437741	-0.473997	0.742377	-2.05294	-1.30384	-1.13265	2.96493
345	0.639543	1.5455	1.09148	-1.64477	0.697496	1.55814	0.18124	0.58521	6.22625	-0.873334	-1.58696
346	1.51242	-0.370932	1.41998	2.12808	-0.345294	0.0575194	-0.196426	0.833868	0.825716	0.251604	-0.314795
347	-2.26173	0.651729	1.10497	0.792906	0.534748	0.190081	1.71971	-0.270679	-0.876004	2.48813	-4.24896
348	-3.31343	-0.034876	-0.785255	-1.52632	7.33938	-2.31358	-7.30292	-4.65767	0.348912	2.12577	0.596258
349	-3.23705	2.32315	0.0466736	-0.0516068	-1.00867	-1.31257	-1.14024	-0.459163	-2.26305	2.85158	1.71912
35	0.308489	3.02131	-6.36658	5.17544	2.83527	2.22428	3.83439	-0.341061	-1.97713	-0.126018	-1.13708
350	-1.45254	-4.35621	-2.00685	4.71645	-3.00024	-2.722	6.07128	2.42786	-0.313923	0.261084	0.307732
351	-1.43324	0.420035	-2.22014	3.33968	2.11584	3.75994	-1.44749	3.2659	-1.01315	-0.614687	-1.37243
352	-4.0842	-2.40821	10.2012	-1.77102	4.89966	-0.388985	-1.30685	-1.97701	-0.655919	0.0892041	-0.149511
353	7.94347	1.23333	-1.993	-1.6652	-4.2631	-0.756285	-1.69481	0.418046	0.322629	-0.125595	0.0446716
354	-5.68402	4.89136	-7.82244	2.06426	-1.73882	0.725805	-1.97393	1.57572	-0.251305	-1.32484	0.114303
356	0.915022	9.96566	-3.89364	-7.49182	-1.8184	-1.70538	-0.309022	-0.947915	-0.627839	-0.518548	0.0255767
357	-0.747876	0.0979552	-1.89394	-1.58012	1.09741	-0.0421123	5.00017	2.93732	1.35453	0.0365619	0.433298
358	-0.0190009	3.90483	-1.23337	0.926229	-1.54516	1.24105	0.387787	-2.81945	0.313036	1.15956	4.59022
359	0.80834	-3.12488	-0.733618	1.16604	1.06006	1.4205	-1.71932	-1.65623	5.11436	-2.02132	1.01939
36	-0.297051	3.8014	0.281044	-2.3459	-0.30286	-0.494418	-1.19881	-0.38502	-2.88219	3.73971	-1.84472
360	3.62683	0.969987	-1.16521	-3.17451	-4.1237	-2.14822	-0.496148	-5.45035	2.38561	0.595656	0.170362
361	0.388531	0.988382	-8.3558	-2.51496	-11.6613	-4.13907	-1.24929	-2.62246	2.02191	-0.601395	0.309514
362	-1.37411	-1.52814	-4.36845	-3.2129	-2.16098	1.56453	5.44651	-0.236266	-0.256155	0.0698312	0.0937388
363	-9.56454	-2.95096	2.19523	5.10409	3.96191	1.27923	3.60613	-2.64421	0.0715504	1.34613	0.0612261
365	2.59421	0.955245	-0.728409	-1.55674	-3.2318	0.994494	-4.43071	3.05687	1.76956	0.873815	0.41673
366	-0.416255	0.445187	2.54531	-5.41089	-0.579777	8.84145	14.9543	-0.875994	0.198328	1.14512	-0.00419993
367	1.41532	-2.12418	0.77456	0.058547	-0.641924	1.25293	-0.892244	-0.0765178	-0.663196	0.828092	0.225742
37	6.94573	0.644707	-4.14879	6.40569	-3.73406	-0.138774	-3.97072	-1.78344	-3.59453	3.33017	0.248686
39	1.26067	-3.51401	-2.93342	-4.82795	2.45512	5.40332	-1.82809	3.45135	-0.411926	-0.303813	-0.280614
4	0.564368	0.806874	0.307211	0.587399	2.18364	-0.0199439	2.87674	0.678543	0.50809	-1.25536	-0.214676
41	-0.125583	2.29584	0.250985	-0.445945	-0.823864	-0.570587	-1.0718	-0.189109	1.19743	-1.1172	-0.939846
42	0.641416	2.4313	-0.315028	-1.31978	0.147645	0.956807	0.0886995	-1.04513	-0.378244	0.0576093	-2.2616
43	0.209838	0.00535982	1.21553	0.419085	-0.224912	-0.407014	0.387388	0.0567133	0.676834	-0.184922	-0.263027
44	1.97299	-0.54966	-0.374789	-0.364647	0.611002	0.67714	-0.754929	0.117057	-2.51882	4.90869	-0.20702
45	-3.47316	1.1829	-1.8254	-1.37158	2.47539	-0.458873	0.300966	-0.573779	1.32427	-2.95513	0.672499
46	7.30514	0.272766	0.677135	4.46313	5.56463	1.25592	-1.73698	0.0445063	-2.72303	-0.00742332	0.749047
47	4.89685	-3.37168	-1.34676	1.49071	-2.6543	8.10556	-4.67833	-1.89132	-0.578612	0.471936	-0.0738014
49	1.87454	2.84729	0.591786	-0.504535	2.11416	2.40539	-4.10167	2.16465	-0.774079	-0.731475	0.090676
5	22.1998	-1.77641	-5.77325	-2.41759	-5.53842	4.25864	-0.331905	-0.946694	-0.395225	-0.0660159	0.247034
50	2.37261	-0.171672	0.162576	0.969665	0.602121	-0.10313	-0.739462	-1.11616	1.69109	-0.479404	0.0433402
51	0.921948	0.429656	0.719566	0.227104	0.420773	1.02526	0.759149	0.486874	1.55585	-0.751833	-0.462224
52	4.46985	-0.893182	-1.29011	0.78753	-1.72485	-0.45265	-0.352926	0.628773	-1.39908	1.35681	-2.16089
53	-1.4159	-8.55944	0.19008	-2.5781	-2.004	-3.8901	-5.83032	-0.278231	0.977279	-0.319378	-0.00229648
54	0.72044	-1.34277	-0.747475	0.111592	1.07824	0.258714	1.7385	-0.949386	-0.447093	-0.880129	0.101833
55	-3.3132	-3.3276	-1.46596	1.87525	2.07824	-1.43525	1.0221	2.19944	1.1164	-1.05987	1.53333
56	0.24933	4.3411	1.2071	-2.48583	6.78322	-3.29329	4.25206	-1.66451	1.50646	1.27035	0.181647
58	0.684258	-0.154305	1.52879	-1.51597	0.475912	-0.142744	-0.968267	1.28237	1.00304	1.8929	0.00427502
59	-0.642677	5.55378	-0.245703	-2.48553	-10.6529	5.37317	0.758866	-0.18191	-0.50781	0.0249458	0.0358318
6	1.8053	1.48582	0.836353	-0.42918	-0.0136462	-0.631145	0.916899	1.09716	0.226133	-0.726082	-0.210805
60	1.20979	0.256851	9.57531	1.70635	-5.4503	-4.10104	-4.09611	3.89187	0.55656	-0.607515	0.15778
61	-13.038	3.67004	-4.12416	-4.61342	0.332688	3.71076	-6.91874	-4.58012	0.327209	-0.0910326	-0.0486347
63	-3.76466	4.14383	-1.17539	1.92975	-0.181806	3.32836	6.03365	-4.61197	-0.868351	-0.654834	-0.00873512
64	-4.02261	0.59494	1.58312	0.182754	0.0454157	0.192203	2.7074	-4.86681	-0.025196	0.0919837	1.03643
66	-0.751421	-3.46783	1.21517	0.892615	-1.03905	0.584685	0.723625	-1.022	1.42938	-2.67735	3.15846
68	-1.63884	0.254618	4.65323	-1.16776	-8.6451	-0.462733	-0.757994	-4.3247	-2.12666	-2.34773	-0.0775867
69	-6.57554	0.90968	1.83496	2.32118	-4.32478	-1.17161	-4.05242	-0.61976	-0.327105	0.868208	-0.157886
7	3.79923	-4.37417	-1.23298	1.12276	-3.89234	1.79714	-2.67996	-4.65412	2.19877	0.444469	0.329031
71	7.19649	-1.21026	-5.25531	8.45537	0.617571	0.286134	7.16051	3.8114	-0.862853	1.06018	0.331799
72	0.36353	-2.09685	-0.808086	0.0272299	0.398475	1.81069	-1.8429	0.0584921	2.15409	1.81043	1.19152
73	-3.3128	-0.258085	-2.78375	1.25311	0.325537	0.26837	-2.85407	-0.236509	-2.97909	-0.63869	3.66138
74	-0.0683921	0.0595265	0.783105	-0.203813	0.104555	-0.884395	0.649512	1.095	0.384955	-1.2474	-0.93619
76	-0.351052	-13.4063	-8.86506	2.29341	-3.40021	3.02014	0.506197	0.379721	-0.18264	-0.581306	-0.526296
79	-0.713839	-1.59545	4.8376	-1.39481	-1.79234	4.48936	1.84451	-2.54049	0.107493	0.117309	0.500776
8	-4.84442	5.01209	10.2775	0.259525	6.01884	-5.5394	-0.0322824	-2.57677	0.880572	1.12237	0.0955945
80	2.66491	0.324709	-0.435972	0.803888	0.966206	0.700566	1.09601	0.864775	-0.901215	-0.481885	0.720135
81	-5.16801	1.30418	-1.35925	-1.07395	0.767654	0.629364	-0.533358	-1.32045	0.863442	-3.2765	1.69266
82	-0.446522	-5.83783	-1.32094	-4.09775	-3.22008	8.34974	-1.28532	-2.39194	0.917922	-0.404352	0.202342
84	2.59466	2.66853	-2.57525	3.1449	0.224896	-0.854715	-0.97038	1.03588	3.35916	-0.419427	3.70418
85	-0.586528	1.41693	-0.382204	-0.253331	-0.497166	-0.131692	-0.079017	-0.215193	0.828085	0.829653	-1.09444
87	10.9592	-0.369184	-1.12697	1.74981	-0.221348	-0.0744172	-0.931263	-2.26415	1.03774	0.528551	0.1274
89	-3.99574	-3.03109	-3.4855	-2.47364	-2.21649	-1.21477	0.439318	0.278616	-1.46594	-2.17629	-0.926219
9	8.30536	-7.09992	5.84047	10.3698	0.71743	1.85812	2.85339	1.60558	0.305926	-0.659971	-0.372456
90	-0.198394	1.99716	0.473245	0.567304	-0.251617	-0.638187	0.244677	0.0854529	0.310839	-0.786929	-0.933607
91	-1.85428	3.24784	-3.04963	-0.289362	-3.31273	0.506774	0.721892	-2.85678	0.795803	-1.32233	-0.875044
93	9.89357	-7.46432	-6.34474	-1.58772	-1.89316	-0.795146	3.4689	-0.268039	0.434775	-0.217779	0.105467
96	-0.269267	1.0671	1.58843	-0.416939	-0.530015	0.167505	-0.190724	0.262613	0.673489	0.47895	-0.378885
97	2.45177	0.651238	0.795474	0.861346	-0.0186975	-0.0339065	0.342432	-0.3758	0.598581	0.0565778	-0.175342
98	1.75903	-0.53738	0.00214435	-1.12302	-0.627014	1.60134	0.814461	-0.676522	1.70392	-4.00441	3.02155
99	-2.70013	0.298648	0.221443	-0.953648	-0.771691	0.128503	-0.70399	0.221943	1.07945	1.03461	0.147204

## Sheet: googlenet
ID	DL_2	DL_4	DL_41	DL_49	DL_67	DL_86	DL_102	DL_133	DL_169	DL_218	DL_239	DL_242
1	-0.744192	0.708446	-0.0222771	0.600629	-0.231363	-0.0644544	0.247846	-0.018231	-0.133947	-0.06745	-0.012225	0.0125793
10	-2.43315	0.747318	-0.421514	0.00927725	-0.213609	0.0311868	0.0172225	0.00124633	-0.113802	0.0457277	0.0212907	-0.00231835
100	0.851471	1.726	0.730595	-0.171991	-0.24369	-0.169876	0.102494	0.0548581	0.0262722	-0.00410037	0.00742318	-0.00576535
102	1.21558	2.08612	-0.246389	-0.37046	-0.175308	0.129986	0.164864	-0.0706786	-0.0404659	0.0254516	-0.0183134	0.00740041
103	0.748638	0.870252	0.15955	0.356143	-0.0871775	-0.0500063	-0.0820334	0.00615358	-0.140024	0.0329431	-0.0141734	-0.00437591
104	3.36661	-1.31024	-0.0243772	0.239787	-0.277943	0.00256912	-0.0494883	0.0266012	0.121235	-0.0787501	-0.0148075	0.021968
105	1.64171	0.467446	0.352872	-0.00420707	-0.134303	-0.16403	-0.024614	0.0642322	-0.0496346	-0.022741	0.0170744	0.0433557
106	-1.57337	0.846303	-0.0131654	0.0464911	0.00274709	0.0370248	-0.0131881	-0.00252885	0.0356866	0.0358658	-0.0401933	0.0205127
109	-1.28716	0.0508438	0.024727	0.0187484	-0.0236381	-0.0868007	0.109376	-0.0801084	-0.0713279	-0.0976107	0.0591537	-0.0686455
11	-0.311469	0.683713	-0.131423	-0.068031	-0.0751244	-0.05724	-0.00697593	0.0786266	0.0362776	-0.0334221	0.025685	0.00189961
110	0.946149	-0.603509	-0.116213	0.213274	-0.195486	-0.132448	0.196153	0.0643521	-0.0432127	-0.0571119	-0.0138346	-0.0500632
111	0.759403	0.0512466	-0.135314	-0.280715	0.0227437	-0.0158683	0.112933	0.0078049	0.00173429	0.0365057	-0.0043852	0.0132774
112	0.228102	0.81245	-0.250809	-0.0517586	-0.0203138	0.140725	-0.233819	-0.133149	-0.0394002	0.0199207	0.00310752	0.00564226
113	-0.330307	1.11036	-0.0413384	0.0128499	-0.13818	7.28e-05	0.0113625	-0.0642827	0.0799387	0.0155522	0.00818587	-0.0298571
114	-1.8773	-0.219403	0.112349	0.15518	-0.0811088	-0.0588595	-0.00200971	-0.10176	0.0361854	0.0271433	-0.0216506	-0.0155484
115	2.66305	0.696307	-0.00384614	-0.0673859	-0.142028	-0.0556642	0.0820358	-0.0417193	0.0804194	-0.0386902	0.0363325	-0.0264659
116	-1.64702	-0.00628014	-0.0301534	-0.0543376	0.00375446	-0.0693837	-0.0449973	0.00387095	-0.0378911	0.0473436	-0.00678727	0.034825
117	-0.131629	0.553184	-0.382386	-0.0823082	-0.00917062	0.0304441	0.218155	0.0723145	-0.000471641	-0.0214279	-0.00829997	0.00102676
118	1.69127	-0.306752	-0.0462653	0.200958	0.14994	-0.0640641	-0.00119257	0.041707	0.0416641	0.00149421	-0.054484	-0.00864442
119	-2.45109	0.298988	0.027032	-0.0433851	0.133234	0.0619508	-0.0283316	0.0544025	-0.0007356	-0.008311	-0.0034066	0.0115973
12	-3.16085	-0.386696	0.185657	0.259603	0.404085	0.104121	0.0977491	-0.017912	0.131835	-0.00960781	-0.00321064	-0.0102661
120	-2.97378	-2.36895	-0.0243701	0.180096	0.0186783	0.181847	0.0522863	0.0512245	0.0173699	0.0155039	-0.0185888	-0.0236772
121	0.0315059	-1.08422	0.269934	-0.0144728	-0.071475	0.39924	0.0300023	0.059897	-0.0339776	0.0128189	-0.0126069	-0.0150422
123	1.94559	0.0504813	0.142176	-0.637864	-0.164218	-0.118968	0.109445	0.0260134	0.0677216	-0.0479857	0.0205641	0.0230839
124	-2.0714	0.257009	-0.0373161	0.212466	0.184838	-0.0681969	0.0169912	-0.0329951	-0.0109675	0.00231162	0.0568099	-0.00505717
126	0.839492	1.89594	-0.303796	0.0583818	0.145143	0.122534	0.0290209	0.050286	0.0138663	0.0145335	-0.031261	-0.00289916
127	2.54212	0.297863	0.0488004	0.043085	0.262578	-0.0224887	0.147801	0.0349141	0.10052	0.0455591	-0.0150286	0.0237669
128	-1.95594	0.696036	0.0934386	0.120673	0.118993	-0.00524106	-0.0163886	-0.0588091	-0.0190692	0.0128158	0.00943205	-0.0108936
13	-0.0371411	-2.06911	0.331861	0.152452	-0.036152	0.219632	0.112004	0.0282056	-0.0485228	-0.0561566	0.00443587	0.0567298
132	-0.995927	0.450639	-0.398243	-0.453789	-0.0482879	0.0197872	-0.0354902	0.0215249	0.104074	-0.00544792	-0.00793084	0.014581
133	0.934863	1.13677	0.199982	0.0392371	0.0583135	0.00242643	0.135359	0.0317053	-0.0712881	0.00270645	0.03501	-0.0468843
134	0.195228	0.619663	0.212491	-0.0914721	-0.130683	0.0077363	-0.0268665	-0.0806469	0.0701266	-0.0623889	-0.0175886	-0.0105791
135	-2.50379	0.161465	-0.0347982	0.023666	0.07952	0.0650202	0.0603247	0.00482579	-0.0126353	0.0119311	-0.0472761	-0.0243893
137	-2.62836	0.265908	-0.0395587	0.00357043	0.0739977	-0.0195475	0.0818223	0.0350313	0.043412	-0.0436664	0.0415622	-0.00489037
138	-1.38655	0.929074	-0.0406456	0.17437	0.0521776	-0.0397946	0.127945	-0.0680769	0.0128304	0.00657432	-0.0658485	-0.00419138
139	-2.69533	-1.21314	0.03636	-0.107821	0.0137581	0.117678	-0.212271	-0.0540562	-0.0595061	0.0116369	-0.022819	-0.0147198
140	-0.226628	0.411704	0.169623	-0.042831	-0.037831	-0.101312	0.00616469	-0.00621983	0.0214575	-0.0390395	-0.00343463	0.00466735
141	-1.21046	0.659206	0.0332112	0.206528	-0.143835	-0.021069	0.016401	0.0151485	0.0701765	0.0479337	-0.00482982	-0.0266552
143	1.41715	-1.02462	0.333	0.196265	-0.0538583	-0.110149	-0.0935351	0.0227359	-0.101548	-0.0363851	0.0963049	0.0189843
145	-2.00199	0.546227	0.094447	-0.170484	-0.139524	0.0330632	-0.0309161	0.104613	-0.0504054	0.0146446	-0.0327629	0.00287312
146	0.0682285	-0.0136066	0.0567527	-0.0624189	-0.198782	-0.0151943	0.0389284	0.041908	-0.00293198	0.0115135	-0.0264929	-0.0335754
147	1.11893	-1.30237	-0.425509	0.151267	-0.0776431	0.0972875	0.0452651	-0.010531	-0.0706751	-0.00375912	0.00959356	-0.0145029
149	1.35845	-0.192739	0.124221	0.0725616	-0.0220991	-0.000185667	-0.0468203	0.0285012	-0.0206415	0.0129486	-0.0736501	-0.0220679
15	-2.3	1.16597	0.313585	0.275107	-0.0390421	-0.323126	0.0725973	0.00606256	-0.048258	0.00104059	0.0120855	-0.000606867
150	2.66038	0.271682	-0.101368	-0.107492	-0.0381493	-0.215646	-0.0960508	0.0150454	0.00225072	0.00694975	0.0540081	-0.0344759
151	1.31357	-0.235578	-0.0476235	-0.314048	-0.0152734	0.0295612	-0.0191799	-0.018483	-0.0751825	0.0374375	-0.0287169	0.000756734
152	-1.42989	-0.625755	0.0644142	0.0363272	-0.146327	0.127933	0.0174908	-0.0341267	0.0926995	0.0495454	0.0657165	-0.00298069
153	1.4042	-1.46966	0.515113	-0.104471	-0.274966	0.173542	-0.0781264	-0.0567885	0.077415	-0.00426918	0.0175175	-0.0203597
155	0.0608714	0.1605	-0.114394	0.0591902	0.104797	0.0229904	-0.00444761	0.152034	0.0267115	0.0206566	0.0543423	-0.00556042
156	-1.54601	-1.38483	0.246024	-0.237878	-0.170709	-0.254888	0.15407	-0.0227008	0.0615622	-0.0328309	-0.0197283	-0.0359098
159	3.12346	1.28656	0.145551	-0.482405	0.0232333	-0.0924699	-0.00634815	-0.0779176	0.0709077	0.062245	-0.019338	-0.0233295
16	3.1414	-0.868208	-0.0423389	-0.0330184	0.0251958	-0.134124	0.00327284	-0.0993897	0.0225182	0.0678844	0.0368063	0.0110268
160	-0.629813	-0.310383	-0.015851	0.296851	-0.0574555	0.181085	-0.120015	0.0806805	-0.0138447	-0.10458	0.000893555	-0.00712788
161	-1.07628	-0.396739	-0.149355	0.293827	0.208077	0.0723703	0.139975	0.0234411	-0.0506252	0.0188603	0.0396427	-0.0788917
162	0.924084	-0.0297566	-0.0828552	0.111468	-0.158013	0.159302	-0.0420356	0.0530932	-0.0924437	-0.0390576	-0.0447592	0.0299268
163	0.512432	0.0637445	0.271949	0.035369	-0.260893	-0.0601397	0.115964	-0.0337035	0.0953447	0.00934059	0.00733135	0.00803605
164	0.684151	1.69694	-0.328929	0.164983	-0.0277301	0.0780633	0.053519	0.121578	-0.115804	0.00364241	0.0119493	-0.0158886
166	-1.99082	0.307077	0.275167	-0.0416588	0.0311624	0.0363031	-0.0154296	-0.00899339	0.0613597	-0.0505962	-0.0729453	0.071991
167	1.0227	0.669278	-0.0944045	0.0739913	-0.120712	-0.118528	-0.0319017	0.0361542	0.00922871	0.0162433	-0.00784649	0.00616105
169	-0.0267986	-1.16435	0.569018	0.0957609	0.0207639	-0.0708807	-0.0821761	0.0338399	-0.0706616	0.101126	-0.0325599	-0.00406192
17	1.62027	-0.0721441	0.203636	-0.20539	0.116134	-0.0103538	0.00803782	0.060711	0.0192313	0.0112581	0.0565287	0.0334268
170	1.21094	-0.0927668	-0.0748773	-0.0167127	0.0523474	0.120112	0.0102613	0.0379998	-0.0655592	0.0223292	0.0279836	0.0135673
171	1.22846	0.119436	-0.260119	0.0920971	-0.151282	0.0715429	-0.22666	-0.075648	-0.119753	0.000561208	0.0210031	0.0720831
172	0.658637	-0.633674	0.00680903	0.178002	0.0187162	-0.110448	-0.0370538	0.0562251	0.0504026	0.0353208	-0.0622952	-0.0136225
173	-1.35358	1.20442	-0.347744	-0.27567	0.299092	-0.121092	-0.0579925	-0.0217288	-0.0473191	0.00506291	-0.00343771	0.00306515
174	0.489171	-0.490434	-0.252195	-0.40828	0.13018	-0.0177311	-0.112566	-0.112495	0.0577532	-0.0125952	0.0038215	-0.000474042
175	3.85825	-1.88389	0.177592	0.0160338	-0.0274629	0.129975	-0.0611338	-0.202768	0.0411957	-0.00956868	0.0506281	0.018143
176	-2.04549	-0.801883	-0.326924	-0.380998	-0.165266	-0.0463659	0.0963581	-0.0550699	-0.0159156	0.00391494	-0.0184826	-0.029039
177	0.150586	0.158775	0.129734	0.0639425	0.125726	0.027657	-0.0608847	0.037833	0.110777	-0.0348459	-0.0499208	-0.0268944
178	-1.82397	-0.487126	-0.180364	0.172216	-0.230211	-0.185601	0.00452657	0.0564819	-0.068866	0.0419075	-0.0730719	-0.0583543
179	-0.515191	0.101402	0.179381	-0.126845	-0.146048	0.108674	0.0226847	0.0617369	0.0607348	0.00337091	0.0297521	0.0622268
180	-0.38416	0.0459959	-0.0192873	-0.181602	-0.0502949	0.120998	-0.164774	-0.0991581	-0.0439557	-0.011573	-0.00893372	0.00381409
181	0.838723	1.3641	0.587679	0.100176	0.293669	0.334865	0.0419559	0.0643686	-0.0149802	0.00861372	0.0037356	-0.00232059
182	2.22211	-0.285681	0.183126	-0.346255	-0.023933	-0.0800402	-0.141777	-0.0835804	-0.0110027	-0.0405588	-0.0142089	-0.0589634
183	-2.16406	-0.689194	0.0730892	0.0776652	0.254571	-0.233877	0.0245152	0.0875807	-0.0185892	-0.00808059	0.00853528	0.0106746
184	-0.256828	-0.982565	0.184113	-0.359996	0.00226478	-0.102452	0.0151279	-0.00936955	0.0132446	0.0395807	-0.0101321	0.0458476
185	4.27205	-2.07967	-0.789884	0.1925	-0.135672	-0.0631699	-0.0111271	-0.0546351	0.0811774	-0.0333015	0.00756017	-0.00222272
187	-1.47865	0.205863	-0.0161309	-0.0306931	-0.119049	-0.130534	-0.0786463	0.0127986	-0.0461924	-0.027899	0.0235614	-0.0830461
189	-0.377699	-1.60826	-0.0398098	-0.0694355	-0.158287	-0.257996	-0.174962	-0.073421	0.0156424	0.0318712	-0.00654396	0.0242107
190	-0.297417	0.61206	0.0430377	0.0952956	0.386931	0.129093	-0.167088	-0.0017806	0.134445	0.0534638	-0.0389999	0.0164413
191	-2.02645	-0.239208	-0.104786	-0.0681967	0.0411453	0.0831872	-0.0833576	0.0414847	-0.00977378	-0.0161574	-0.0423292	-0.00789384
192	-1.12627	-1.37872	-0.0857781	0.0621467	-0.0110518	0.00994873	0.0721805	0.169841	0.0536473	0.0772803	0.124334	0.0175
193	-1.46919	-0.138062	-0.0319762	-0.0596299	-0.0957291	0.00766214	-0.0201722	-0.126566	0.0240846	0.0414814	-0.0500991	-0.00963498
194	-2.59389	-1.99213	-0.257345	-0.0593207	-0.138309	0.120425	-0.0877695	0.0533164	0.128556	0.0205158	0.0415305	0.00898338
195	-1.15169	-0.129141	0.0933251	-0.0765646	-0.0311781	0.00907813	-0.081298	0.0276848	0.00783523	0.0410783	-0.0199222	0.000631459
196	1.14069	0.291644	-0.0581658	0.155964	0.0221779	-0.126899	-0.002832	-0.0781689	-0.00331354	-0.0773536	0.0231592	0.0528502
197	-1.37206	1.95403	-0.42195	-0.515884	0.101156	0.238073	0.0439031	-0.140382	-0.0538725	-0.0338482	-0.00755603	-0.00413886
198	0.745579	0.0207629	0.156485	-0.0348549	0.0793645	0.014394	-0.105377	-0.11808	0.0237961	-0.00839653	-0.030779	0.0278694
199	-0.958643	-1.20177	-0.273099	0.0650048	-0.043219	-0.019963	0.208723	0.00169406	-0.0118655	0.0151765	0.00350895	0.00123948
2	0.581915	0.359754	0.0549423	-0.200206	-0.191691	-0.0990709	0.0709837	0.0356695	0.0183173	-0.0314511	0.0161645	0.0899458
20	1.13595	-1.13104	-0.0716771	-0.0556772	-0.110419	-0.186337	-0.073194	0.0622673	-0.0844018	-0.0736068	-0.0384131	-0.0556602
200	-1.47329	-0.176747	0.179867	0.30095	0.336264	-0.191303	0.170654	-0.308839	0.0720029	0.0279317	-0.0140205	-0.0385061
201	-1.34269	0.0617479	-0.0679905	-0.0745253	-0.228874	0.0484447	0.00455304	0.0328509	0.108547	0.0258093	-0.000128956	-0.0214123
202	1.86635	-0.398715	-0.257879	-0.0503817	-0.0231368	-0.109387	0.0881552	0.140142	0.00957171	0.0394566	0.0702377	0.00241159
203	-2.07327	-0.346607	-0.290163	-0.163539	0.0450879	-0.0485473	0.00779462	0.0285883	-0.0669169	0.00696234	0.00399297	0.020199
204	2.18442	0.611648	0.147162	-0.0216688	-0.157818	0.246084	-0.0487257	0.0076196	-0.125469	0.00763839	0.00477216	0.00645569
205	2.07299	-1.07597	-0.0443894	-0.273091	-0.200966	-0.102132	-0.115842	0.0350084	-0.0128277	-0.0139746	-0.00677343	-0.0521446
206	-0.46973	1.86733	0.125878	0.0728273	0.134135	0.157397	-0.0713557	0.062326	0.0347879	-0.0228825	0.0106741	0.00816193
207	1.71877	1.48554	-0.178423	-0.0476053	-0.0757792	-0.174256	-0.114414	-0.0467897	0.0388071	0.000220371	0.000573461	0.0398502
208	-0.230395	-0.772177	-0.272672	-0.0188009	-0.0143856	-0.222154	0.0856698	0.0692019	0.00305074	0.00235534	-0.0455799	-0.0162501
209	0.0200542	-0.881205	-0.11195	-0.0293241	-0.129653	0.128162	-0.0260873	-0.00733765	-0.0315947	0.00999504	0.00766327	0.0484281
21	-2.42048	0.560938	-0.275268	-0.0319765	0.209647	-0.104147	0.0532248	-0.0607203	0.010993	-0.0242995	0.0313975	-0.0115882
210	3.39082	-0.69084	-0.048275	0.326174	0.325587	-0.0712895	-0.136145	0.0665025	-0.0310821	-0.0193583	-0.0743475	0.0422033
211	-0.75152	-0.387289	-0.0967214	0.118094	-0.0847249	-0.164598	0.043194	-0.0450254	0.0150201	-0.00429793	-0.0531428	-0.0648881
212	-0.581119	0.962909	-0.0712431	-0.0569511	0.171368	0.014871	0.00277937	-0.0183407	0.114836	0.0201184	-0.0157667	-0.00733864
213	-1.24244	0.186203	0.0497486	0.224547	-0.0790673	-0.224399	0.0952264	-0.0312105	-0.00920221	0.0518788	-0.00920557	0.0154356
214	1.22054	0.445056	0.0881063	-0.0586766	0.0433739	0.203411	-0.146576	-0.077413	-0.0438081	0.0361093	0.0284684	-0.0247853
215	-0.68725	-0.657283	-0.136059	-0.239056	-0.110193	-0.0485997	-0.15238	-0.0626036	0.0922505	-0.0598002	-0.00308809	0.0147404
216	2.58926	0.155065	0.046306	0.134071	-0.212592	0.122316	-0.0240726	-0.036728	0.0110312	0.0427543	0.0645405	-0.0271535
217	2.13091	-0.78932	-0.0977205	0.120124	0.123915	-0.171437	0.0144376	0.110791	0.0366286	0.0030073	-0.00322615	0.0215498
218	2.86823	-0.692485	-0.0268583	0.0684229	0.159832	0.108995	0.220387	-0.10461	-0.018318	-0.103127	-0.0121874	-0.0321151
219	-0.922731	-0.50888	0.0738292	-0.204162	0.229752	0.187643	-0.139236	-0.0764969	-0.124946	-0.0847959	0.0497606	-0.0141405
22	-3.82651	-1.35253	-0.232733	-0.00498992	0.26768	-0.10083	-0.0454475	-0.118863	-0.100466	0.0102385	0.0454061	-0.017657
220	1.84985	-1.18677	0.0489405	-0.0125271	0.202787	-0.0445034	-0.034683	0.117759	-0.059696	0.0239357	-0.039855	0.02998
221	-0.2482	1.54353	0.0369243	-0.266395	-0.0059019	0.0709576	-0.0385113	-0.0907647	-0.0308115	0.00435187	0.0282679	-0.0232593
222	-3.40682	-0.772535	-0.261124	0.0661334	0.157786	0.097121	0.117358	-0.0401362	-0.00255376	-0.018322	-0.0601919	0.00951522
223	-0.350498	0.0984361	0.220577	0.00808615	-0.0973457	0.0352825	-0.044675	-0.00284784	-0.0173114	0.0774853	-0.0531631	-0.0157928
224	-0.209683	-0.406894	0.0375	-0.275317	-0.161996	0.00213989	0.142875	0.0493643	0.0177445	-0.0743035	0.000362224	-0.0331383
225	2.60181	-0.0966207	-0.129316	-0.0324935	0.217642	0.0263756	0.0760062	-0.134165	0.0130149	-0.0660922	0.0224436	0.0263897
226	1.66913	-1.74848	-0.0366013	-0.190759	-0.00712486	-0.40323	-0.0583505	0.0674298	-0.0411338	-0.0241326	-0.00534023	-0.0202888
228	1.15772	1.63681	0.294183	-0.152612	0.297092	-0.13729	-0.0322033	-0.0239298	-0.00862846	0.00601963	-0.0224176	-0.03915
229	-0.26853	-1.42419	0.22778	-0.164787	-0.250468	-0.0611514	0.070901	0.00684286	-0.118791	-0.00390888	0.000843556	0.0857283
23	1.80405	-1.16897	-0.00240075	0.288962	0.20142	-0.035379	-0.0206116	0.0731691	0.0222226	-0.0173234	0.0351487	-0.0219543
230	1.79124	-0.0709888	-0.345451	0.113731	0.423406	-0.352821	0.0588868	-0.119705	0.00493802	-0.00129033	-0.00674548	0.015025
231	2.51244	-1.15391	-0.269214	-0.0896169	0.0175014	0.0695443	0.0050353	-0.122394	-0.0416996	0.0323258	-0.0507619	0.0541308
232	0.216905	-0.0834023	-0.234801	0.00921534	0.0387996	0.0924884	-0.147948	0.224397	0.0463688	-0.0160592	-0.00738959	0.0268221
233	1.74214	-0.0934581	0.0380618	-0.00738529	0.0536466	0.0979275	0.119192	-0.108344	-0.106362	-0.00406329	-0.0127038	-0.0696263
234	-0.393511	0.823111	0.347427	-0.249041	-0.0743449	-0.183831	-0.016493	-0.045583	0.0207663	-0.0638954	0.00445127	0.0457338
235	1.83863	-0.712671	0.0424509	0.313979	0.234775	-0.158437	-0.0732361	0.0496204	0.0170677	-0.0165699	-0.0385548	-0.00035187
236	2.98994	0.162131	0.241805	-0.212235	0.200122	0.0284014	-0.224557	0.0397228	0.00646465	0.0717227	-0.00284893	-0.00990759
238	0.0859787	-0.787791	-0.103677	0.266143	0.0457155	0.16291	0.0150238	0.0373687	0.0281826	-0.04253	-0.0457443	-0.0365013
239	0.886197	1.7496	0.309749	0.0689534	0.0628905	0.0797447	0.0261936	0.0265881	-0.0608331	-0.0224478	-0.00256298	0.00533157
24	-1.00674	-1.32392	-0.153404	0.00726821	-0.17366	-0.17409	-0.0190095	-0.158277	0.0102253	0.0560789	-0.0268388	-0.0627983
240	-1.39001	0.530354	0.0209126	-0.0868535	-0.060351	0.0539476	-0.00909965	-0.00846717	-0.15666	0.00755163	0.0293611	-0.0207745
241	1.59519	-0.308198	-0.0138939	0.119963	-0.104773	0.0431653	0.108735	0.0332549	-0.0520335	0.0068961	-0.0540625	-0.0765716
242	-1.9557	-1.17465	-0.207446	-0.136818	0.234008	-0.0237617	-0.232481	0.0876127	0.0766906	-0.0372156	-0.00181362	-0.00914617
243	-0.0913503	-0.441241	0.229878	0.103709	0.138871	-0.118758	-0.0410198	-0.0490477	0.0654017	0.0118274	-0.020949	0.0196359
244	-3.17003	-1.1318	-0.0816847	-0.169551	-0.0981755	0.0369225	0.0851768	-0.104011	0.119709	0.0200486	0.00118832	-0.013206
245	2.06154	0.132852	-0.0667337	0.0608617	-0.0260018	0.0265548	-0.140681	0.0589103	-0.0578317	0.0124181	-0.00442134	-0.0191314
246	0.819264	0.542755	-0.323079	0.606296	-0.12408	-0.386925	-0.0342619	0.0130961	0.0103726	0.00916579	0.013344	-0.0115958
247	-0.431815	0.647085	0.201233	0.0573044	0.122145	0.0782798	-0.0217549	0.0243921	0.0343676	-0.0344998	0.0252911	0.0172204
248	-0.284525	-1.85379	0.389916	0.674938	-0.195119	0.00533505	-0.158803	0.0977879	0.0388693	-0.00708089	-0.000390366	-0.0231902
249	-0.0326119	0.104257	-0.0793922	-0.109313	0.263741	0.117551	-0.0280709	-0.0434711	0.073034	0.0259995	-0.0312262	0.0033816
25	1.37272	-1.11068	0.317895	0.0709883	0.0877533	-0.0249982	0.124049	-0.0988951	0.00435351	-0.000267418	-0.00647824	-0.0810027
250	0.717309	-1.0658	-0.483549	0.157834	0.193125	-0.0977598	0.180554	0.1081	0.10174	-0.012932	0.0266388	-0.00613257
251	1.78168	0.876725	0.111952	0.230494	0.0880127	-0.181941	-0.141051	-0.0278863	0.0379631	-0.021238	0.00644783	0.00292647
252	1.79211	-1.24061	-0.103612	-0.338858	0.0655139	0.0635793	-0.121574	0.0506228	-0.0792197	0.00158021	-0.0130398	-7.26e-05
253	-0.2206	-0.604733	-0.113815	-0.0172339	-0.0950175	-0.0249715	-0.104629	-0.0545944	0.0408118	-0.00939177	0.00235564	-0.00720507
254	1.08964	1.59713	0.0461999	0.164008	-0.212679	-0.06143	-0.0246449	0.148934	-0.0439637	0.0838186	0.0293135	-0.0144121
255	-1.34424	-1.34776	0.29091	-0.157033	-0.413684	0.138874	0.128422	-0.0794156	-0.020949	-0.00531953	0.00777461	-0.00920549
256	-1.31982	-0.953291	0.0983309	-0.121081	-0.0309599	-0.134694	0.189297	0.0623418	-0.0377288	0.0689387	0.0161049	0.0366061
257	-1.95713	-1.28167	0.290699	0.110577	0.0564061	0.0379333	-0.120574	0.0950023	-0.00650167	-0.0596812	-0.0238767	-0.0113796
258	-0.192833	1.20014	-0.146139	0.273617	0.0692375	0.120044	-0.249838	0.0352896	0.0877628	-0.0578339	0.0127695	0.00685848
259	1.51472	-0.544842	0.131388	0.242634	0.0331961	-0.0434812	0.0123008	-0.102172	-0.0734951	0.0355688	-0.00180968	-0.0330067
261	1.66438	1.15909	0.461565	0.020458	0.178229	-0.0202213	0.0939536	-0.0269278	-0.131771	0.0308974	-0.0166203	0.0343801
262	-1.54211	0.41591	0.100171	-0.041621	-0.00140202	-0.0224593	-0.0367991	-0.0622602	-0.00427899	0.00359997	0.0492569	0.0105265
263	1.68364	0.827408	-0.195335	-0.0100575	0.00371453	0.304943	0.139731	-0.0871741	-0.0172003	0.0840921	-0.0265391	0.0189768
264	0.730285	-0.147127	0.502934	-0.174119	0.0471386	0.274845	-0.0856332	0.115256	-0.0123362	-0.0396903	0.0191149	-0.0314772
266	0.776684	-1.32764	-0.481912	0.579227	-0.106032	0.232994	-0.00983443	-0.22317	-0.0320335	0.0301938	-0.051614	0.0858551
267	0.0228127	-0.574063	-0.531157	0.195619	-0.013395	-0.1606	0.055671	-0.0657021	-0.0496256	-0.0111162	0.0171741	0.0562351
268	-0.354551	-0.893039	-0.0444903	-0.56359	-0.0458314	0.227518	0.200801	0.115426	0.021366	0.0199886	-0.00855449	-0.0348245
269	-0.486764	0.540048	0.158097	-0.02935	-0.0292995	-0.00130448	-0.061653	0.18728	0.0165459	-0.0160997	0.071644	0.0881552
27	-0.467563	1.35422	-0.157217	0.488429	0.431489	0.176645	-0.0532579	0.0709956	0.00316064	0.00498489	0.0183425	-0.0217438
270	2.92488	-1.14297	-0.175417	0.385957	0.224223	0.179095	-0.145686	-0.0863924	0.0333945	-0.0316346	0.056276	-0.0132971
271	-0.24957	0.291538	0.174798	-0.171478	0.0455757	-0.0373704	-0.0205298	-0.0444742	-0.0063059	-0.00463723	0.0185261	-0.0409467
273	0.585685	-1.43594	-0.105696	0.285871	0.118737	-0.0610435	0.091514	0.0069057	0.0968561	0.0479872	-0.0563362	-0.0435541
274	0.610539	0.682685	0.227569	0.0711238	-0.0702679	0.0708244	0.0837133	-0.0203336	0.0382176	-0.0347495	0.0387296	-0.0194284
275	-1.60931	-0.648434	-0.0972224	-0.00497174	-0.0401983	-0.0209758	0.104978	-0.1117	0.0579272	0.0558875	0.0020121	0.00596081
276	1.39111	0.538874	0.0500574	0.0577104	0.0246159	-0.121277	-0.200517	-0.105971	0.0724361	-0.052794	0.0106258	0.0258552
277	-2.38429	-0.864891	-0.282742	-0.188432	-0.197124	0.170858	-0.0586631	0.0337886	0.0335312	-0.0275408	0.0184389	0.0311622
278	-0.812495	-0.326676	-0.277316	0.142889	0.137271	-0.205908	0.00999465	0.0105528	0.0396862	0.0660394	0.0248993	-0.0670757
28	1.11409	-0.685822	-0.379837	-0.0121729	-0.0298626	0.260363	-0.188366	-0.0410215	0.0179166	-0.000804226	0.0256409	-0.0578607
280	2.13343	0.274775	0.0408141	-0.234086	0.100961	-0.188835	0.171232	0.186984	-0.0462197	0.0929688	0.0427541	-0.0480627
281	2.25214	-0.313979	-0.276622	-0.074114	-0.239516	0.16962	0.206639	0.12304	0.0184799	0.000436089	-0.0526953	0.0113986
282	4.62242	-0.344802	-0.2145	-0.0396198	0.0340015	0.251599	0.0280365	0.134332	-0.0254499	0.0256261	0.00592666	-0.0152248
284	-0.405079	3.89495	0.178516	0.397966	0.104577	0.458477	0.0984697	-0.0461859	0.00480407	-0.0306381	0.00363323	0.000989796
286	0.689736	-2.3416	0.0104596	-0.187485	0.240838	0.208082	-0.0295974	0.319889	0.00133538	-0.0661742	-0.00183087	0.0119513
287	-1.28687	-0.199131	0.127887	0.0874013	0.199609	-0.15577	-0.0273576	-0.0885096	-0.0160779	0.0201921	0.0244869	0.0330893
289	-1.67561	0.698884	-0.168992	0.0624636	0.0153484	-0.25334	-0.0554246	-0.00566647	0.106777	-0.0659307	-0.0518161	0.0124991
29	1.20211	-1.20474	-0.130463	-0.17253	0.0742221	0.0964856	0.00533286	0.20845	0.0766497	0.0265553	0.0364013	-0.0242817
290	0.259869	-2.87496	0.50456	-0.291839	0.197129	-0.157285	0.18755	-0.0466962	-0.0802766	0.00190694	0.000820198	0.00811422
291	0.579146	1.94095	0.195777	-0.260046	-0.0450279	-0.099727	0.0560923	-0.0856073	-0.0525758	0.0468902	-0.0342564	-0.00785334
292	0.452264	0.925468	-0.0659545	-0.00654807	0.028049	-0.178796	-0.0258528	0.0152055	-0.0920563	-0.0168408	-0.0070998	0.0105179
293	0.399813	1.97417	-0.336506	0.128251	-0.0504453	-0.058697	-0.0480862	-0.0647704	-0.127981	0.0682531	0.0120889	-0.00657375
294	-0.566225	0.0250191	0.0303817	-0.0549328	0.189852	-0.151416	-0.0174657	0.0801916	0.0646182	-0.08139	0.00182543	0.00337388
295	-1.99461	-0.120172	-0.206095	-0.0241435	0.0584653	0.120516	-0.0639387	-0.00857608	0.0305799	-0.0294522	0.00208967	-0.0516044
296	-0.549777	-0.537401	0.0368467	0.00333117	0.419861	0.260345	0.158403	-0.0414863	-0.0223386	-0.00548023	0.0479099	0.0328922
297	-0.285755	0.447055	0.0642355	-0.0416096	0.0677379	0.0102408	0.047535	0.0132545	0.0420048	0.0456147	0.0185372	0.017621
298	4.84655	-0.987957	-0.0189934	-0.49939	0.199858	0.143727	0.0905517	-0.158432	-0.0475248	0.0401413	0.0160386	-0.000987744
299	-0.310687	0.885343	-0.288998	-0.169252	-0.0614621	0.018943	-0.250758	0.0625383	0.0775562	0.0273089	-0.00516423	-0.0301221
3	-0.327561	0.905016	-0.287454	-0.0128784	-0.249238	0.123778	-0.00459577	-0.227127	-0.0631813	-0.0683479	0.0056044	0.00906324
30	-2.08575	0.539449	0.0774039	0.105873	0.0846937	-0.0179576	-0.0213053	-0.0625048	-0.00357054	-0.00365243	-0.00740393	-0.0131026
300	-1.7337	0.40255	0.383878	-0.00104932	0.415841	0.0252406	0.135973	0.103201	-0.0718339	-0.0350771	-0.0192043	-0.0113336
301	-0.849015	-1.09965	0.00410742	-0.458503	0.22384	-0.242188	0.0627696	-0.119214	-0.0529972	-0.0733572	-0.0224844	-0.0451276
302	-2.38303	-1.61464	0.196812	0.116169	0.0507753	-0.132463	-0.280039	0.0395302	-0.106746	0.0667442	-0.0139088	0.0104913
303	3.14498	2.03923	0.37326	-0.16679	-0.168089	0.0365145	0.0463697	0.101904	0.095339	-0.0377829	-0.0415988	-0.000715783
304	0.948911	0.766357	0.579592	0.37021	-0.1284	0.0525354	-0.0693401	-0.017597	-0.054908	0.0487079	-0.0337605	0.0358744
305	-2.92481	-1.69116	0.227408	-0.256681	0.103731	0.00110542	0.208269	0.0473225	0.00515148	-0.0444707	-0.0173728	-0.00366186
306	-0.956322	0.764094	0.0685732	0.205542	0.148096	0.0820806	-0.110401	0.0328151	-0.0470502	0.03822	0.0283964	0.0137826
307	3.55331	-0.806616	-0.1512	0.192966	0.143363	0.0078516	0.0940904	-0.0351423	-0.0793981	0.073383	-0.0308551	0.0221753
308	1.94535	-0.323941	-0.213077	0.211777	0.268285	0.113395	-0.0203625	-0.0730068	0.031128	-0.0864814	0.0479428	0.0574795
309	-1.62387	0.653072	-0.22332	-0.184639	-0.0286372	-0.00417564	0.0457337	0.021128	-0.0291615	-0.00175277	-0.022385	0.0107674
31	-0.118885	-0.269434	-0.207649	0.157222	0.188514	-0.0819138	0.15548	0.0550446	-0.159954	-0.0107153	0.0470139	0.0267634
310	0.208254	-0.0938004	-0.108311	-0.253049	-0.00079716	0.0212445	0.194985	0.128899	-0.0351288	-0.0397901	-0.0383931	0.0142188
311	-0.52197	0.131436	0.244844	-0.0705229	-0.157507	0.144552	-0.121754	-0.019696	-0.0407886	-0.0361622	0.0188992	-0.0161228
312	0.39332	-0.890995	0.0799282	0.413543	0.00940466	0.0297704	0.00444357	0.0858545	0.00600765	0.0412062	0.129672	0.0106064
313	0.320134	1.37155	-0.031716	0.0921164	0.0928551	-0.141071	0.0177843	0.00547874	-0.102193	-0.0492515	0.042194	0.0045624
314	-1.32073	-0.287652	-0.0478464	0.0506696	0.107952	0.00644245	0.0372214	-0.0462558	0.0816254	0.049138	0.0935509	-0.0508138
315	-2.68824	-0.540898	0.0932761	-0.108643	-0.0371334	-0.0406876	0.0329905	0.042283	-0.154709	-0.00668753	0.0394197	0.00263457
316	-1.49543	-2.17073	0.120054	-0.0452726	-0.221341	0.100776	0.159207	-0.00929486	-0.100475	-0.0202636	-0.0233715	0.0349449
317	-1.55865	-1.69305	-0.116209	0.320196	-0.267567	0.393225	-0.030233	0.0736185	-0.00200872	0.0556111	-0.00266811	-0.00562493
318	1.52993	-1.03585	-0.0870658	0.0143123	-0.165046	-0.101116	-0.0307396	-0.0247652	-0.0841265	0.0661198	-0.0388291	0.101598
319	-0.6614	2.77148	0.543666	0.0149014	0.332546	-0.0243781	0.0711533	-0.0333384	0.0261833	-0.0125336	0.00587694	0.0177426
32	0.0067671	1.00455	-0.0709368	0.212051	0.291145	0.0706948	0.0993244	0.0896974	-0.00794823	0.00691947	0.010511	0.0139638
320	0.0413881	0.798573	0.0170262	0.0166211	0.152382	-0.136994	0.00304207	-0.0336555	-0.044185	-0.00301395	-0.0194316	0.0494466
321	-2.0947	-0.591832	0.0124772	-0.0841259	-0.145898	0.105168	-0.0571807	0.0323138	-0.0016514	0.0411215	0.0118952	-0.0204365
322	-1.34344	0.400356	0.129119	0.248314	0.0317028	0.0052717	-0.0701381	-0.102704	-0.0648054	0.0243937	-0.0224926	-0.0275512
323	0.00592392	2.50757	-0.173658	-0.0516794	-0.221669	-0.12273	-0.158175	0.127278	0.00425878	0.00154485	0.00208351	-0.00426971
324	-0.232219	-0.358995	0.19688	0.179773	-0.0669036	-0.0689763	-0.19547	-0.14892	0.0469807	0.0824087	0.02262	0.0551778
325	1.40992	-0.574134	0.0415454	-0.0151059	0.0498244	0.036019	-0.184451	0.0819512	-0.102158	0.0324419	-0.0134882	-0.023247
328	0.964555	1.11953	0.153225	-0.159558	0.0536506	0.0363012	-0.00475698	0.035503	0.0272435	0.00890252	-0.0144375	-0.0298316
329	1.32847	0.574858	0.104809	-0.0749139	-0.0276911	0.177408	-0.0267974	-0.0939825	-0.0165314	-0.016954	0.0288213	-0.0545729
330	1.68226	-0.0655873	0.197238	-0.242685	-0.0190368	0.0327987	0.0472028	0.0361891	-0.0776967	0.0247295	-0.0172478	0.0167852
331	-0.62984	0.935574	-0.245481	-0.176128	-0.0381128	0.0932952	-0.0158073	-0.00608104	0.000762232	-0.00740336	0.0302485	-0.0612376
332	-1.1169	0.691396	0.0762447	-0.0831479	-0.20554	0.0755852	-0.0460777	0.00506543	0.0310717	-0.0728775	0.00122242	0.000110368
333	4.00291	-1.07447	0.00604853	0.0599499	-0.0412658	0.104845	0.00146448	0.024056	-0.036304	-0.00983158	-0.00630603	-0.048164
334	2.73569	-0.291787	0.0417196	0.100762	0.0259621	-0.139705	-0.137759	-0.0722516	0.0772931	-0.00317431	0.0123459	-0.0275353
335	-2.73741	0.0173137	0.0868005	0.0308893	0.112746	0.0927685	0.0308033	0.0446293	-0.028313	-0.0124962	-0.0370453	0.0203269
336	1.3358	-0.519181	0.409707	-0.558947	0.380996	-0.00437373	-0.13509	-0.164246	0.00186019	0.0219802	0.0252286	0.0208958
337	-3.01243	-0.257067	0.00892951	-0.333725	0.210657	-0.021443	-0.0448147	0.0297726	-0.00139304	0.0408258	0.0158631	0.0231657
338	-1.66967	0.685473	-0.381035	-0.521907	0.310804	-0.0554212	-0.311048	-0.041959	-0.017268	-0.0102005	0.00462092	-0.0172402
339	0.112627	1.84454	-0.106279	-0.0723336	0.0592092	0.0729615	0.139873	0.0427289	0.0439078	-0.0323859	-0.00256431	0.0149925
34	-0.390418	-0.504699	0.144269	0.0186852	-0.307247	-0.125606	0.0667797	0.0136292	-0.0525185	0.0426374	0.061375	0.0388507
340	-0.386275	2.56906	0.196969	0.392182	-0.227115	-0.260936	-0.0381377	0.000474308	0.0326574	0.0103713	-0.0118515	0.000781476
341	1.96745	0.459726	-0.193646	-0.039815	-0.0616087	-0.0553268	0.0435142	0.125866	-0.0559608	-0.0211478	-0.03523	-0.0177666
342	1.61769	-0.623392	0.0703874	-0.104523	-0.319189	0.00317896	0.0257393	-0.12256	0.105979	0.0316817	0.00315258	0.0137565
343	-0.927622	1.02492	0.137634	-0.394129	-0.0369971	-0.0771309	-0.0442343	0.202579	-0.0332198	-0.0182154	0.00624958	0.00757399
344	-1.64578	0.786174	0.0969477	0.00589433	-0.157501	0.0325753	0.0220882	0.00331875	0.0782944	0.0525417	0.0177244	0.00915874
345	-0.311286	0.949774	-0.0199012	0.00398052	0.0344231	-0.0583702	0.00996223	-0.125099	0.0216675	-0.00137457	0.0394489	0.0122016
346	-2.36781	0.672058	-0.136834	-0.0710382	-0.206743	0.158087	0.012616	0.116009	0.0529344	-0.00279233	-0.00240179	0.0570287
347	-0.473379	0.884206	0.189091	-0.0182522	-0.116621	-0.0111055	-0.0932896	-0.0679028	-0.0567888	0.00731671	0.00288205	-0.00749105
348	-0.790758	-0.439218	0.096691	0.313565	-0.192601	-0.113762	0.111313	-0.135227	-0.00233528	-0.0276659	0.0413222	0.0242316
349	0.0393082	-0.524934	0.14987	-0.049539	0.0740231	0.0914112	-0.0144208	0.0192896	-0.0162649	0.00392847	0.0385897	-0.0250366
35	0.872956	0.794771	-0.123104	0.169199	0.0704645	-0.181993	0.173237	0.0833562	0.122849	-0.00537117	0.066103	-0.0147077
350	-0.709985	0.348128	-0.701731	-0.0496783	-0.0280684	0.0258898	0.27569	0.0492592	0.0151693	0.00736798	0.00381741	0.00465791
351	-0.99507	-0.182387	0.02746	0.051231	-0.250988	0.0205637	-0.144687	-0.0524896	-0.00982129	-0.0627437	0.0119591	0.0306055
352	1.4502	0.920868	-0.431844	-0.0750556	-0.342415	0.0103217	0.37583	0.0209754	-0.0195522	0.0167616	0.00277974	-0.0185984
353	-1.1077	1.86885	0.205761	0.26521	-0.475298	-0.167094	-0.227754	-0.0542978	0.0318558	-0.0278003	0.00391232	-0.000877764
354	1.32094	-0.073523	0.145672	0.222698	0.0125534	-0.00441748	0.329075	-0.0560018	0.0633633	0.0246614	-0.0274531	0.0085671
356	1.09122	-0.531903	-0.0705459	-0.0531305	-0.26292	0.092289	-0.113344	-0.0138829	-0.0562836	-0.0681569	-0.0423614	0.00165615
357	-1.09109	-1.146	0.883229	-0.306527	0.0250493	-0.0430401	0.0760428	0.0209488	-0.0150056	-0.0454304	-0.00680612	-0.00186366
358	0.200587	0.417329	0.0723221	-0.175968	-1.02e-06	0.0252955	-0.0774946	-0.0509307	0.00141215	0.036296	0.0250936	0.00653036
359	-0.702263	-2.09616	-0.0332171	0.0938726	-0.0759603	0.03535	0.00561698	-0.0758933	0.1791	0.0686052	0.0720208	0.0111254
36	0.85246	0.531754	-0.0488552	-0.0823197	-0.155077	-0.125904	-0.0168451	-0.0521733	0.0963672	-0.0575408	0.0203617	0.0221604
360	-1.16901	0.300321	0.246868	-0.104132	-0.246254	-0.153828	0.260283	-0.0167486	-0.0495293	0.0132618	0.0378126	0.0131996
361	0.0713442	-0.453586	0.666664	-0.412395	0.371262	0.157559	0.226292	0.0555749	0.0969695	0.0636648	0.0053929	-0.0138754
362	0.404418	0.27586	-0.169387	-0.210881	-0.298208	0.0108908	-0.271311	-0.131161	-0.0362291	-0.0366797	-0.0285885	-0.00539895
363	2.42043	-0.881475	-0.268633	0.163013	-0.0595659	0.09901	0.0252608	0.00484076	0.0857855	0.0589216	-0.0220185	0.0498097
365	2.00976	1.92731	-0.225105	0.0709916	0.112751	-0.0648612	0.0373534	-0.0450003	-0.0127465	0.0277436	0.0123386	-0.03564
366	-1.97739	1.59896	-0.152653	0.11468	0.00211108	0.0339519	-0.0950252	0.111452	0.00720026	0.00254333	-0.0299938	-0.0221959
367	-2.62911	-1.63979	-0.297944	0.445697	-0.10899	0.32936	-0.0297325	0.0857722	-0.0530127	0.000346273	-0.0293716	-0.0423185
37	-0.796433	0.635854	-0.257555	-0.419885	-0.0409825	-0.0824209	-0.036588	-0.0698057	-0.0213389	0.0368832	-0.0521428	0.00472048
39	-1.47291	-1.00806	0.254378	-0.0148996	-0.426327	0.118915	-0.0119981	0.0409207	-0.032419	-0.0992065	0.00266135	-0.013694
4	0.271361	-1.27055	0.0198416	0.369126	0.0376892	0.0959597	-0.0741183	-0.11458	-0.000318163	0.0458885	0.0143321	0.00863699
41	-0.652427	0.926314	0.0102784	0.00927926	-0.0256064	-0.0994685	-0.0225707	0.0193358	-0.0211232	-0.000171135	-0.0468059	-0.0177756
42	-0.860256	0.343289	0.10278	0.157871	-0.0729798	0.0295015	-0.041318	0.00226459	-0.0515184	-0.00152332	0.0346308	-0.00947079
43	-1.0325	0.687523	0.176058	0.0110038	-0.167086	-0.0377713	-0.0328409	0.0442598	-0.0295632	-0.0177072	0.0241447	-0.0364723
44	-3.52573	-0.424674	-0.34426	0.073656	0.130791	0.104363	-0.0277133	0.00208223	0.0276823	-0.0349521	-0.0236358	-0.0095455
45	1.6423	-0.688889	0.158161	0.246123	-0.16818	0.162249	0.0814622	-0.0266785	0.00765535	-0.0324761	0.00567374	-0.0119851
46	0.675985	-1.20314	0.117693	-0.0810159	-0.0940069	-0.116027	0.127498	0.0536176	-0.073018	-0.0196397	-0.0135974	-0.00499232
47	-1.34008	-1.91276	-0.849267	-0.169282	-0.0303327	-0.137319	0.0831182	-0.0644483	-0.0343575	-0.0459319	0.00191525	0.0146197
49	2.80566	-0.684854	-0.678122	-0.0203073	0.507713	-0.0911343	0.0745924	0.0490938	-0.0607322	-0.0528844	-0.000224634	0.000575715
5	1.59577	-1.4249	0.465559	-0.00995959	0.0174232	-0.00983014	-0.146839	0.0399233	-0.0130466	0.010248	0.0345664	-0.000723264
50	-1.82637	0.607497	-0.0449351	-0.0110161	-0.00848028	0.0886114	-0.0267366	-0.00158708	-0.0518274	0.030908	-0.0375468	0.0326181
51	-1.01518	0.327104	0.0671321	-0.102927	0.0442189	0.0446972	-0.0128734	-0.000387135	-0.00372458	-0.0266024	-0.0250588	-0.00132375
52	-4.13285	-1.30205	-0.0750485	-0.149287	0.161759	-0.177062	-0.260464	0.206174	0.0114854	0.0504262	0.0126227	0.027845
53	-1.19361	2.40315	-0.0165839	-0.245832	-0.318077	0.218312	0.120868	-0.0137505	0.065285	0.0235557	0.0177823	0.020662
54	-0.987278	1.29546	0.0582719	0.0396945	-0.0264052	0.0755194	-0.00319109	-0.0177802	0.027597	0.0194654	0.0461966	-0.0037054
55	0.678443	0.184096	0.0593303	0.190896	0.0874929	0.00875188	0.0458059	0.0687677	0.0234606	-0.0563297	-0.0683275	0.0579898
56	-0.771997	-0.595382	-0.333028	0.169974	0.136491	-0.00614093	0.104415	-0.0516468	-0.123535	0.0111208	-0.0278246	0.00518402
58	-0.839988	0.147169	-0.0774612	0.0277094	0.0844904	0.146002	-0.0123739	-0.104341	-0.0184947	-0.0296106	0.0448315	0.0506691
59	-0.421778	-0.780176	-0.386533	0.0132172	-0.161881	-0.0336149	-0.0520004	-0.0346739	0.0348212	-0.0030001	0.0225484	-0.0693564
6	-1.65369	0.673375	0.17535	0.0851307	0.108338	-0.0206283	-0.0478698	-0.0583945	-0.0326363	0.00995522	0.0324014	-0.0182795
60	-0.0618572	1.54524	-0.0390635	-0.0256431	-0.108854	0.133816	-0.133751	-0.0378632	-0.0668336	0.0131249	0.0208477	0.0249562
61	0.393147	0.110507	-0.312545	-0.434571	0.270612	-0.24734	-0.204282	-0.0398927	0.0264374	-0.0186008	0.0112464	-0.000107222
63	2.38799	-0.0493772	-0.0674163	-0.329364	0.13229	0.090926	0.0365262	-0.0613189	0.0739936	-0.0637982	-0.026635	0.0248904
64	0.232207	0.627416	0.184609	-0.0258866	-0.101283	-0.0175238	-0.0867165	0.0227432	-0.0307521	-0.00596751	-0.0207719	-0.0303102
66	-1.68566	1.02418	-0.0149378	0.0362193	0.0987098	-0.0172534	0.0755724	0.0288678	0.0160906	-0.0542177	0.0260739	-0.0192913
68	-1.35239	0.542522	0.0969148	0.0218698	0.109109	0.15824	-0.198439	-0.0307241	0.0432304	0.0120654	-0.0181179	-0.016358
69	1.06819	1.20569	0.0327547	0.592476	-0.178245	0.00877341	-0.133426	-0.00179051	0.0955494	-0.0303084	-0.00428803	0.00266089
7	0.0977728	-0.0968392	-0.050558	-0.494798	-0.208656	0.0869744	0.0933704	-0.0393466	-0.00851144	0.0368572	0.0126039	0.013964
71	1.81532	0.281274	-0.105386	0.152806	0.0443874	0.166247	0.119331	-0.0550797	0.0285378	-0.0128914	-0.0285058	0.0369588
72	-0.234427	-1.4064	0.230746	-0.20007	0.172984	-0.0413196	-0.264812	-0.00400059	-0.0681286	0.0190418	-0.0146532	-0.0163848
73	-2.13216	-0.320257	0.435708	0.207611	-0.106788	-0.174387	0.130394	-0.0418743	0.00352265	0.0107495	0.00152084	0.0180389
74	-1.04652	0.388515	0.0712192	-0.0170592	0.00524369	-0.0478026	0.102205	0.0231474	-0.0272132	0.0242157	0.00538481	0.034732
76	0.0909746	2.4765	0.0594925	-0.208704	0.0514756	0.0218564	0.306194	-0.0490344	0.0522828	-0.0381558	0.0237682	-0.00891211
79	0.206037	0.221339	-0.631744	0.0351306	-0.168883	-0.0605631	-0.106185	0.119506	-0.0189213	-0.0685584	0.0538483	0.035714
8	-0.882067	3.72639	-0.68685	0.00988884	-0.151128	-0.00104721	-0.0694834	0.0265833	0.0450607	0.0469772	-0.0231418	-0.00619647
80	0.164313	-0.201304	0.0123985	0.299375	0.134278	0.0338776	0.0526812	0.046919	0.00634752	0.0139996	-0.0799623	-0.023881
81	2.12602	1.39543	0.394625	0.442042	-0.0247645	0.0464137	0.00676492	-0.000153805	0.0530184	-0.0066429	-0.0480052	-0.0521049
82	-1.12271	1.02969	0.239114	0.349044	0.146891	-0.16159	0.00791016	0.0711544	-0.0400872	0.011741	-0.00688163	0.0147048
84	2.09531	0.341836	-0.034627	0.125592	0.114779	0.0860329	-0.00277766	0.0902018	0.0389587	-0.0495647	-0.0153158	0.0209222
85	0.686214	0.0456407	-0.144674	-0.0517733	0.048236	-0.0680003	0.082038	0.0792614	0.030878	0.00398417	-0.0286127	0.116483
87	-0.743824	-1.11995	-0.00472601	0.0738919	-0.306775	-0.0265392	0.0605647	-0.0437628	0.0916857	0.0134184	-0.026092	-0.0142888
89	0.370671	-1.08227	0.0845516	0.109642	-0.00295508	0.177734	0.0569329	-0.212106	0.00116559	0.0625909	0.02287	-0.0251725
9	2.32694	-0.938534	0.184401	0.17941	-0.230252	-0.323081	-0.118449	0.242918	0.0346293	0.0115786	0.0172447	-0.0312945
90	-1.26271	0.836459	0.118456	0.268164	0.141253	-0.0998636	-0.0315898	0.0384833	-0.0113062	-0.034392	-0.0154858	0.0172209
91	1.51982	0.303943	-0.0342312	-0.0727266	-0.226817	-0.0552413	0.0336525	0.0214378	0.0801883	-0.0645098	-0.00672658	-0.0182769
93	2.08624	0.0792415	0.128769	-0.58961	-0.0578567	0.0946708	-0.193896	0.176834	0.0617321	0.0743931	-0.0666202	-0.0244785
96	-0.253511	0.826897	0.0418376	0.0634775	0.053153	-0.0810125	0.0321821	-0.0110587	-0.00201519	-0.0102928	-0.0169008	0.0418606
97	-3.10624	-0.102862	-0.170039	-0.0863103	0.151768	0.0319483	0.0137641	0.0275654	0.0590856	0.0138181	-0.0377744	0.0193284
98	0.120237	0.556739	-0.12621	-0.148892	-0.063069	-0.145585	0.0290205	0.00380645	0.0039837	0.0487177	-0.0252987	0.0614579
99	-1.1797	-0.774978	0.0940118	0.158219	-0.0807091	0.0819678	0.123899	0.0426546	0.150732	0.116581	-0.0312632	0.0352799

## Sheet: densenet121
ID	DL_1	DL_4	DL_5	DL_8	DL_14	DL_48	DL_55	DL_77	DL_89	DL_97	DL_128	DL_164	DL_167	DL_210	DL_229
1	-27.4422	-13.2375	11.7662	-22.0289	-1.62753	-31.7348	9.48055	-11.3119	-5.39754	15.4709	-25.2505	15.6142	2.50604	1.56239	16.1914
10	-54.3355	-33.7972	-4.56085	9.42697	8.39817	27.1722	22.163	-6.20874	-0.58318	-26.5788	-13.5849	1.52898	18.409	10.9833	-0.132421
100	27.0366	-21.4967	-5.6546	3.40629	-5.27882	-21.1822	21.0958	-7.42286	4.30084	-2.66743	25.9441	11.905	-12.1168	-2.91059	-19.0621
102	-24.4007	25.3651	36.4225	-48.7391	11.5318	30.8162	-11.2551	15.5346	-19.0683	-24.4498	8.25493	-10.354	1.46482	2.02313	-5.82764
103	-41.4973	48.8484	15.4262	-26.9236	-2.95205	-41.9884	-28.9198	9.0065	-15.7372	12.7984	-42.5633	5.35806	7.35744	-6.07765	-13.7329
104	50.9002	-3.33453	31.7439	-53.9889	-2.68492	-9.46979	19.5476	33.0764	1.70437	1.06142	7.11263	0.0719917	1.0651	-24.6808	-1.7089
105	6.01651	29.8983	-2.79844	21.1352	15.586	-4.364	-3.60332	5.04236	-8.60988	7.37863	-5.38544	-23.7676	-3.84102	4.73001	-0.212516
106	12.3347	-21.9573	-10.8821	-4.51174	-25.0908	13.3841	4.83551	-11.2343	3.23275	15.4097	19.4856	-5.9172	5.79149	24.4216	2.9344
109	-35.4287	2.93859	16.0029	20.8894	-2.2546	1.7962	30.6922	6.24153	3.27196	26.9634	14.5543	22.4482	-2.05134	12.7558	-9.20786
11	28.735	-31.212	20.3319	-39.0931	11.7207	12.7056	7.71691	-2.4717	14.2347	8.67259	-4.02571	-9.75488	2.52045	-14.3879	-2.67058
110	-52.4188	11.3138	-1.93696	-27.2179	-18.1548	22.372	11.8823	-24.3809	-19.0093	-26.927	35.4553	-6.62232	-27.8459	9.94435	1.92449
111	-44.6575	29.2486	65.1571	30.3289	-35.0525	-2.49224	-3.04163	-20.8843	-13.4325	0.60672	-11.24	-3.83946	40.9081	-12.4914	5.43563
112	-22.6889	-91.1846	-59.946	52.552	-31.2448	-20.6984	15.2019	62.0447	13.04	18.2019	14.5211	-16.611	-24.0201	0.455513	17.6309
113	25.4056	-30.4955	5.78512	24.8774	-2.4645	-5.95855	-6.18897	6.93787	-2.45412	-15.1384	-3.10699	7.42762	5.78277	1.22168	22.8718
114	-25.7542	24.9594	68.9333	-2.33745	-54.9248	4.636	24.8511	-13.0162	-18.0921	33.4732	20.2947	6.34877	-12.1248	26.6777	-2.34949
115	-2.50299	2.96205	-20.484	25.2978	-30.1419	20.1969	-24.7042	-41.5995	9.98499	36.3311	9.70312	-3.51649	1.6294	10.9671	12.2347
116	-16.0516	15.7133	-26.6733	-3.50126	-11.4081	0.59977	20.0227	19.9808	0.188708	-11.8086	2.68737	-8.42412	7.68761	7.87199	14.7924
117	37.4436	45.5717	-30.7246	0.0867993	-49.9956	-12.8389	24.0764	-11.3846	-6.25796	5.92891	14.6938	9.8107	-17.4303	25.9658	-11.0877
118	44.9404	-31.0269	-19.8532	-25.2411	3.57874	44.2973	-32.2022	-3.27595	-21.6286	25.4776	3.34907	0.398943	19.7284	4.41195	3.81729
119	0.502328	-50.9178	-1.52051	9.04838	-15.4071	-16.2965	13.744	-1.06552	1.82057	-18.3579	-8.38732	-5.31949	-2.50211	-13.3237	-5.92057
12	-40.2449	-0.728	-53.9539	-4.70549	-14.4157	19.2737	-33.7603	32.4361	1.6513	-17.6938	-3.31578	14.4328	-2.33658	-1.85401	-16.314
120	-58.7396	28.8671	-5.33323	-25.9628	34.7672	11.0845	6.51569	2.42799	-0.19077	-16.669	-7.61268	-19.326	-22.1759	3.98528	-10.3524
121	17.4435	-55.9939	19.9838	-2.05284	9.33173	9.04735	-14.6443	-9.73667	2.08823	10.5656	7.54108	-14.1294	10.911	21.6219	-17.2048
123	1.66966	38.4222	52.1094	12.2263	-0.549765	8.61898	-3.38734	5.24599	-1.57003	-6.38239	1.56921	16.0298	1.79358	5.93953	9.21979
124	-22.51	5.05471	4.37736	-8.83677	5.74169	-8.67427	1.94078	0.543046	4.03254	6.83256	2.44268	7.86348	5.77932	3.74296	-2.46437
126	31.683	-48.4864	-15.7341	-10.1884	22.2639	-8.39713	-15.281	7.9727	14.8622	-11.1492	-10.8498	-13.0391	-5.92824	1.59786	18.4539
127	15.4933	-37.8223	-5.80104	40.7442	9.53534	-9.05472	24.8911	7.54426	-1.54455	-3.61041	-4.53969	-2.82602	13.4261	-6.16331	34.0627
128	23.2283	-54.0571	33.1847	-18.4183	-10.6522	-8.12394	-1.90545	-9.26018	-4.76153	1.97526	-0.277013	0.0333017	-1.63359	-9.78814	-11.2695
13	-33.8345	47.666	-13.5084	-20.7371	9.68183	21.6589	-18.051	-12.5328	9.7362	35.7562	56.0744	1.53815	-11.3567	10.1462	-6.31196
132	9.29285	48.1457	11.2601	-22.6676	10.5122	-1.78857	1.32644	-8.41917	15.5518	0.561184	-9.55873	-25.3762	7.60059	1.13642	7.5798
133	18.5924	-43.6178	23.1704	11.2912	23.7048	24.461	4.59279	-17.0938	-18.3889	-8.26039	-29.9687	6.76677	-12.2414	1.8598	-0.23886
134	19.2622	-17.1619	55.487	4.83999	-32.7288	-39.4082	-35.3147	8.86032	-7.66749	-7.18043	4.17557	8.35031	11.0558	15.1622	-13.5776
135	-15.6217	-30.487	-25.5336	-20.6169	-2.91152	3.7803	-3.2266	-24.9429	0.0592205	10.0571	-17.1774	-8.34726	-17.8959	-8.88796	-6.45777
137	12.3882	-64.9769	6.8805	-7.5407	-9.87805	-11.8916	0.618025	-13.4446	-4.46324	0.817171	4.5339	-7.97511	7.38938	-7.83642	-1.95047
138	-43.8131	38.5621	-10.953	49.153	24.8451	-0.246444	-18.2208	14.3755	19.7866	-6.79177	-23.7331	-4.0027	5.14885	-6.05522	-17.2915
139	-74.9306	-2.81978	-10.2372	-27.7052	12.5688	-15.3675	62.513	-1.93051	-0.512256	-43.155	-10.6664	5.28688	-40.5513	9.64775	2.56467
140	-5.62624	-33.3411	-15.8985	4.59347	-1.927	4.24011	-8.85712	-11.1457	-11.6948	-19.9607	22.4596	26.2196	12.9503	10.247	-4.17245
141	-5.9181	-23.7496	-13.3926	-11.5206	12.5927	21.4002	15.7034	-27.0762	-2.64603	-0.654968	-0.812207	0.517772	-6.22695	10.5369	0.695429
143	1.49102	12.1151	2.3059	-13.826	19.3144	-4.47869	-31.1797	15.0857	-22.1114	-0.846225	7.00426	0.227094	-0.652969	-24.606	-11.9548
145	17.0609	-7.57083	-21.417	-25.1677	-18.4857	13.5295	1.19209	2.9857	-4.54435	-7.71379	-3.06333	-13.2612	-5.60807	16.98	12.3167
146	20.8119	-31.2257	5.61557	-17.782	-14.95	19.2646	-3.29599	-8.29148	-19.994	-2.67717	-3.09343	0.996518	-8.66135	14.8169	-2.23096
147	-3.663	-85.1207	-84.6042	87.9743	-2.60024	-41.4543	54.9458	34.6653	-25.9376	-10.1128	-21.4757	4.79099	-5.49816	1.19382	12.6924
149	-51.9538	18.1944	81.5192	31.1288	-12.6084	-21.3904	-26.1469	-30.4936	-16.7641	8.82337	-6.75671	2.7451	-11.8353	-0.321377	5.43216
15	44.045	-0.57115	28.3185	6.40394	-11.0308	-10.03	3.1092	14.2539	-26.4938	-19.1028	20.6991	-21.4424	-20.6104	-5.44122	0.251988
150	28.7478	-8.58156	-45.5797	30.9794	51.7014	-4.67436	-22.0875	-0.0579371	-12.1341	-28.4447	37.4435	-3.85395	-16.903	-8.4946	-0.710742
151	-12.8904	-2.79441	80.8968	-0.951115	-21.1335	3.87257	7.72202	-7.36076	28.0444	-1.38916	29.0012	-23.7908	-23.1977	-21.5219	1.27128
152	-47.6003	-12.8307	-28.6432	47.2586	37.3292	21.7509	-18.205	23.8572	-4.2579	-10.861	1.50118	-19.2878	53.3283	0.752388	20.6463
153	66.5128	-31.0906	-45.3415	1.27755	-43.5433	-22.1991	0.72359	-18.0822	34.9187	10.7839	-17.4462	-1.00838	-11.9542	-3.43995	-34.9775
155	43.088	-16.8911	-40.5016	2.53035	1.1489	27.4251	-12.7999	-8.36208	3.31232	-36.5907	8.27277	-18.3841	1.25938	-14.3416	-13.5686
156	-24.5843	-18.8134	-9.24338	-31.2234	17.3899	10.0816	-32.3714	20.6379	0.944977	-7.51072	6.65294	-14.9425	-1.18563	0.585076	-0.595252
159	0.130944	-17.8691	0.599866	73.0719	62.3526	-34.9988	34.5406	-10.4846	-3.36474	7.62795	-2.75112	13.2196	-8.32704	-12.9655	-9.10646
16	31.3684	-37.3006	30.0306	-55.425	20.0604	-8.76226	-0.89857	4.58437	0.631653	5.53009	16.0844	-3.25014	14.5134	-2.21097	0.514389
160	56.4911	-14.4503	-45.703	53.5165	-35.2992	-6.90214	-19.0444	-16.9777	2.69401	12.2207	-1.61495	23.5401	-3.3954	-0.693785	5.00505
161	68.207	80.4418	-23.595	-12.613	11.1819	-28.5551	1.18803	-10.6289	-11.3305	-12.9908	7.23626	-30.9769	-13.3161	10.2052	4.71349
162	-9.44504	39.3737	34.3739	19.4551	-5.76897	-13.4787	-3.62158	-23.4054	8.93465	-9.65419	5.4053	-10.2846	1.20798	11.4905	17.108
163	76.9563	12.2527	12.4588	4.81796	6.70257	2.06704	22.4502	25.6483	19.6855	-2.87493	0.792314	-8.44015	-6.24432	-4.56618	-3.50604
164	30.2056	-20.9143	-51.3656	16.9308	-28.8058	3.4681	-7.60428	34.7767	22.5869	-7.03831	3.71044	21.03	21.9582	-12.9339	-12.3103
166	-50.0386	-9.24496	11.8515	16.7346	21.1989	5.31633	-0.527959	27.1643	-16.664	-18.0677	19.3202	0.637835	1.14593	6.38819	13.9128
167	57.2708	26.1454	1.43338	-21.1564	-10.994	3.97632	-35.0023	25.2639	-15.6813	-9.41409	-4.31005	-13.976	-32.289	3.45032	13.811
169	8.70048	35.1771	6.79929	-15.9594	-13.2898	27.9607	-19.523	-18.9295	-4.1063	-5.459	-15.7146	-14.3058	-7.60413	-0.775385	11.9669
17	44.273	-20.384	-12.7436	37.5644	34.5822	4.9741	22.5965	-24.8249	15.9703	0.541528	-16.8858	-2.4481	-3.04419	-3.56737	-5.32725
170	75.4871	-1.44999	1.65046	-29.8062	-27.4443	-7.46173	-1.12361	12.5998	16.9869	6.35171	35.554	-15.0535	1.26855	14.0561	-14.9846
171	23.3801	25.1828	-3.96662	-19.0216	-4.81454	-23.0959	5.35346	26.514	-11.6731	-14.8848	-27.4065	11.0018	-5.63019	-11.8347	-0.309996
172	38.7089	-28.0842	-45.4917	11.7931	-13.3806	-26.5602	-3.73458	-18.4879	-12.2158	-7.48668	13.2844	-28.6869	1.35976	-11.1845	-4.14761
173	-41.9453	20.7392	14.0956	-39.2979	-13.9368	14.7964	-4.75761	1.72818	-23.1794	-17.6028	25.158	-9.64822	13.1128	13.6471	8.55732
174	-56.4064	-25.1684	5.93868	1.02005	11.2873	24.5651	7.17377	16.5449	6.44388	-31.5188	-12.734	21.1244	14.0715	1.74419	12.3737
175	84.5628	43.6771	79.837	-2.1967	18.4305	-6.47217	15.668	29.8595	-23.6974	7.0153	-26.4864	20.3629	1.08399	0.166018	-6.2556
176	-49.4425	-14.0812	6.34847	59.1565	31.1025	-6.76899	17.8271	1.83778	5.85387	29.3698	-15.2121	13.6462	-20.7842	-2.73786	-8.1365
177	-4.49923	-24.6411	3.83297	-5.92648	-11.9391	28.6287	-15.2247	20.0219	20.2944	-17.8569	10.1974	44.7333	21.6667	-6.32619	-1.99725
178	-11.9654	39.3204	-40.7306	-40.8581	4.0143	-0.397884	-7.59417	17.2377	-17.6891	-10.5059	34.7625	10.172	3.09675	-12.2765	-7.37664
179	25.8024	-97.5494	39.4949	-82.9529	4.43423	-24.305	1.64652	9.88662	13.2761	-4.15095	-9.84498	12.1636	-1.85908	19.412	3.02697
180	-4.03961	-15.9341	31.7774	-16.4792	-7.28753	32.528	26.7394	-22.9505	-9.50758	4.95899	-22.2587	-0.6991	3.77427	0.438732	7.43679
181	84.5552	44.1578	22.3774	-0.223434	33.3341	2.92834	-15.9411	0.516378	34.342	-1.68132	13.0392	-0.0897692	0.473497	-3.65908	-6.67932
182	79.7739	2.59079	8.23448	-31.0189	49.4067	-20.8529	32.3726	0.0632219	32.7692	-8.18371	0.684065	-1.7848	2.75497	15.1338	4.50828
183	-57.5007	45.2078	27.4977	-12.3359	22.2382	12.6151	-1.55397	-17.514	14.3624	-24.482	3.68664	13.372	5.40115	11.2041	-0.558502
184	23.2582	14.6366	-25.6727	-52.5701	-29.6722	21.1647	-25.6872	3.50049	-26.312	23.6647	10.9556	13.2947	25.1533	-29.8262	4.21654
185	89.6298	33.1222	27.1814	6.78236	56.2919	-20.431	16.3905	-1.04426	-10.041	-17.3401	6.74276	26.6273	-21.1221	-16.1657	10.4677
187	-29.041	6.96922	21.5689	78.0364	-20.8893	-3.33394	18.2146	16.208	2.009	-6.24865	-4.85268	8.22075	2.25344	13.3229	-20.9444
189	53.0935	23.6971	50.9999	29.184	-30.214	7.29318	18.9269	-25.7208	8.84956	1.44372	5.51867	-10.9235	10.1963	-15.2474	-5.24448
190	-67.5273	-85.4798	-13.4248	23.3937	5.23638	3.43033	-0.128118	17.3303	14.4089	12.92	7.05329	-19.0011	-13.9833	1.84237	-12.1202
191	-28.7963	43.506	-19.727	44.093	-15.5104	7.85284	12.0703	2.39354	-0.783427	3.39405	-4.032	6.20378	18.1699	-10.0118	-19.7846
192	-90.82	-7.97765	36.1024	12.4437	-33.9431	2.85622	8.65383	-3.37248	-6.10066	11.7226	-13.3449	-1.36857	-22.4287	-12.0531	7.95617
193	-20.9237	31.3546	-56.8843	-10.6328	16.0695	-3.67915	23.5128	3.31031	7.48358	15.8142	17.2155	6.66025	10.3	2.33459	2.56079
194	-110.609	9.29191	-18.1697	-10.9468	24.5936	-31.0466	-17.8365	4.44182	-3.99787	0.944867	1.19599	-11.2177	36.1526	-3.65945	2.82532
195	-43.9559	22.6764	-12.3048	-27.4328	-0.484886	-16.8254	-8.85032	-30.1803	22.7467	8.05802	-15.2048	3.57322	-29.2332	-4.42292	3.43273
196	-23.6446	-0.221799	33.6572	65.2358	22.6016	39.3963	24.9015	3.11915	-12.1747	-18.2639	16.6766	-4.33209	-3.93171	-21.122	13.891
197	80.4803	-1.36806	-58.8009	-3.06511	-31.1627	24.2366	-8.76306	21.3961	-25.5686	5.51804	-5.79016	36.5435	-16.9937	3.76688	7.38495
198	31.5697	-23.3441	16.6384	-3.37781	10.5395	-3.83539	10.4479	8.4742	-8.46061	-9.25879	12.0111	-2.33629	14.926	-0.715224	13.9337
199	-22.8035	14.3471	-41.1037	-42.942	10.5597	-3.01047	15.8777	11.6176	-1.38326	-0.824497	-6.35431	15.0997	-7.52265	-18.3272	-9.01108
2	48.204	4.8922	19.5697	30.9237	-18.7872	10.6715	12.663	-6.04693	-21.2	-4.66976	-3.25392	-4.4343	1.48802	-9.20694	-4.36213
20	37.2919	9.27886	-18.39	73.3678	-65.4435	-19.2875	21.4334	15.4594	-44.3629	14.9107	15.4514	3.39147	17.4215	-1.9185	-13.8039
200	-95.8415	-20.4198	34.082	-9.21387	43.4163	6.89936	14.3436	5.09702	23.4883	-27.3638	5.98549	1.34105	-1.18929	0.521276	-34.1473
201	-65.855	10.2364	54.5194	-2.38071	-23.6641	-4.87836	-13.0022	21.9063	20.0185	29.7016	0.87751	15.7153	-14.8186	3.75501	1.89638
202	2.85322	-15.3202	-46.1995	15.0412	-0.824249	-33.7844	20.1563	16.3311	-1.67493	12.1797	11.6386	6.10889	5.86566	-25.3316	-15.857
203	-10.8129	8.38427	12.4124	-8.33025	-6.39866	-2.57867	-0.857202	2.1533	-10.046	-4.34027	6.94058	-20.6279	-3.91414	-5.24203	-13.0127
204	-17.1851	0.930687	-0.730546	-18.5036	0.455644	2.64629	12.1505	17.4932	3.31438	-7.50696	16.9127	-11.4937	-18.9981	-2.54592	24.1624
205	40.3152	-46.7178	48.3501	-4.7597	25.086	17.8673	-11.3194	-13.4245	51.0429	4.19663	-5.55705	-17.2633	3.95826	13.1408	-20.2222
206	33.7883	-34.8988	35.4856	-20.0294	-14.1235	2.11347	0.773247	-5.4333	-6.95774	11.0805	-2.53744	1.33223	9.2375	17.6246	16.1715
207	91.7189	27.7688	1.20781	16.1827	42.4783	-27.5645	-7.36883	18.047	-6.22966	-10.4275	6.3245	-0.563242	-13.4759	0.19835	9.21206
208	-38.26	5.52904	11.4319	-12.1678	-7.0746	8.41134	0.520331	-9.11544	-3.48034	-6.53546	13.8032	-6.10273	20.7853	-5.09766	4.03907
209	-5.02364	-19.237	-15.8528	-32.3266	-2.5258	-20.0162	5.2386	9.22622	28.0001	0.272874	8.65107	-9.19887	0.289975	-30.2324	12.984
21	6.77321	-49.2157	1.78495	-11.0152	-12.6795	-16.5525	7.46687	10.3668	-11.1939	-9.94659	-3.87753	-3.65739	-2.72864	-13.5695	-8.92155
210	4.80787	-12.3402	43.3906	1.2308	14.8444	-7.48491	3.20214	-3.36253	24.0372	34.6012	6.3692	38.4812	1.15967	-13.5583	-12.0744
211	-4.80701	0.7707	-46.0348	32.222	8.47542	-7.03076	-15.507	-16.98	-1.06056	-15.5009	6.03752	-5.30875	-4.87669	5.53725	27.1335
212	42.1072	-32.8132	-38.982	-19.0736	0.158137	16.4471	-6.97037	-5.92718	-15.1942	-6.09902	7.09079	21.4404	-4.33374	-16.6498	-9.46685
213	12.2279	-6.45495	-1.22032	15.2472	6.3023	22.9795	-11.411	26.0292	18.5553	38.4739	-14.4523	5.58835	24.6666	-3.51046	-19.3114
214	61.0424	52.041	82.1131	31.0008	-29.0556	10.492	35.1149	0.688366	11.8296	22.4922	11.7255	5.87922	18.9542	1.22548	1.59577
215	-78.9093	18.8263	-31.492	-20.7011	26.9381	-34.8051	-46.5191	13.0396	-17.2938	-21.225	7.22101	4.50687	-0.914308	3.19129	-6.54371
216	48.7501	50.2696	31.8055	-2.76708	-1.5093	-40.2821	7.07202	3.55306	24.8658	-0.712551	10.8019	6.38893	5.80394	-16.7977	-7.44832
217	72.2235	-0.287781	-30.0834	-24.0065	-6.91641	-15.6586	-1.39198	17.8981	-20.0301	14.0455	-27.1192	-26.9063	18.3116	15.0863	-11.8342
218	30.0455	-66.8051	42.2432	-3.87964	6.60895	-3.29866	-26.0779	1.43481	8.70338	-0.925825	34.2712	26.7691	-0.054639	18.5566	-3.88714
219	-35.5198	4.66373	-2.84726	-6.66773	21.075	-5.1539	-12.0191	9.45638	-6.6035	2.17341	-5.04717	27.7731	-6.51063	-27.6764	-2.72136
22	-12.3492	54.2094	-49.8959	-26.7822	-20.5181	16.9404	-0.987747	-12.8352	-19.5606	4.25849	11.2662	9.91466	-2.85348	-5.88073	-10.0545
220	53.0896	-0.361672	-26.8274	-33.01	-3.11686	0.157655	-9.79798	-5.64563	18.4045	-1.69748	-10.8428	-4.87147	-15.4486	-12.2072	-8.35513
221	-39.7194	-45.6358	15.5759	2.35453	-26.0829	-6.61709	24.9352	-12.9639	-11.2365	31.1159	-4.80888	-7.87531	26.4274	-11.3839	-4.61856
222	-26.6827	15.6453	-55.7915	-14.0214	19.6546	12.591	17.0981	10.5804	18.9868	21.0112	-3.21805	-17.9998	0.614554	-27.4621	4.78523
223	14.1	30.9261	-61.0813	-7.80821	-30.0716	21.7443	-18.9757	26.9828	-23.2145	23.7106	-23.0588	16.6348	8.9822	14.7476	-9.91889
224	-27.3406	5.31156	25.7655	-5.38849	1.48705	0.765993	16.1904	3.60191	3.89811	2.75084	-7.81495	-7.60971	-3.83965	-6.45443	-29.7767
225	75.6792	-61.7766	43.3757	7.42887	11.8041	59.6268	14.6044	0.870451	-15.3632	24.8872	-35.0664	-12.2806	-17.5711	-5.50401	-13.2294
226	66.396	3.56255	-12.242	-14.7057	0.0591886	-23.1651	-22.2635	-7.89682	-11.4194	-15.0684	2.48149	-0.481913	9.48592	-17.0545	-1.87571
228	-15.7097	-12.3957	33.9723	20.4456	-25.7167	19.4824	-11.6648	-11.427	0.147178	-9.28095	-15.7413	-17.9608	-16.5827	0.585516	23.1961
229	72.1745	36.9985	-30.8891	29.2553	-27.2123	-3.33164	-1.54912	-5.69279	10.857	10.0451	-25.6582	12.4197	17.969	1.07395	-1.07297
23	74.3022	7.09752	-55.7676	-28.6747	-16.3757	-17.183	-6.53179	-25.6277	-12.3304	-7.73077	-23.1216	0.150637	4.57854	-4.49596	4.74054
230	35.1793	-33.3507	-3.37819	-32.2693	29.695	26.8488	18.1801	-39.5829	-33.7159	29.9153	-5.45405	-0.925706	12.2435	-18.8561	-6.85026
231	54.4863	8.8326	66.3206	4.27058	-23.2435	0.420966	28.7337	-14.5148	-4.07849	10.9276	2.85517	-18.0022	3.76305	-0.689081	7.15356
232	-62.5279	43.61	49.299	-0.745179	-14.2917	-8.19125	5.89786	-0.604677	3.84136	-1.7174	-19.0663	9.88296	-14.1548	0.0850852	-16.5827
233	39.1238	50.5354	11.8135	22.163	-15.3739	21.7814	-13.5673	2.60242	37.2846	-1.37798	-11.5938	-12.0812	-1.22163	-1.11362	-3.31867
234	-11.0811	105.953	11.0055	2.16344	-14.4173	29.8597	6.45607	22.6856	18.3174	26.2304	-8.65753	-4.00094	4.52203	-7.08856	3.06981
235	29.02	-20.8581	-7.89353	-6.13092	-30.7929	-8.22913	55.467	34.6746	-21.5285	-0.00413296	-5.86335	-14.1761	4.71552	8.29211	2.47795
236	5.16934	-36.3516	22.6152	16.0598	15.6152	-48.6553	-23.2199	-44.7681	3.26734	11.7845	-6.88295	-10.2587	-11.1062	10.2115	10.3946
238	-7.78771	51.8847	15.6847	-3.68153	7.04666	-19.6798	-5.9103	34.0378	3.54614	22.7397	-15.6408	16.3245	-8.62791	-0.395088	8.21944
239	17.5102	33.3435	12.9179	23.6416	47.735	14.6591	-26.1652	-34.6755	-5.40845	22.4553	-0.0621717	-0.361778	-2.34293	-17.0602	-1.36068
24	-66.4982	-28.5393	1.87404	10.7059	-18.2549	17.1565	3.36668	-4.04009	5.63236	-11.7403	-4.44798	0.526213	-18.8077	-10.0056	-3.14675
240	-19.7658	40.7663	-28.4443	15.487	40.6122	-1.44832	-10.6653	3.16298	12.8185	10.0248	-5.99735	-6.2524	-0.319957	-24.2107	9.04897
241	37.0441	10.5638	-10.2853	-54.4033	36.7696	10.8323	-2.73444	-14.7372	-13.807	-5.00137	-14.2604	4.07489	27.3223	15.1546	17.61
242	-44.6646	-63.2954	9.46416	-20.0615	-78.602	-20.0214	-33.2738	33.7112	31.1183	-24.2977	-0.330332	-20.0535	9.67951	-12.6778	-2.94756
243	-63.9362	37.3562	46.0832	-23.6731	-9.21876	43.9447	11.8827	37.0256	-6.06924	-15.7682	-15.6353	14.4136	0.044695	7.15428	-16.8751
244	-50.8987	-16.8841	9.39571	-4.73862	31.3208	1.29944	1.81692	3.36985	18.9822	2.32889	-18.721	7.76666	-3.57752	3.29317	-0.190731
245	-36.4551	-3.28112	46.7352	38.7438	7.9512	-2.50473	1.04355	5.35127	-9.44272	9.88182	-7.62715	-14.0986	-3.74451	-6.18194	1.4051
246	19.3573	-10.3344	33.0295	8.36028	-19.2282	-5.05146	-50.8826	-3.47397	7.51999	2.18458	-4.69567	2.76362	8.39586	11.6174	2.59045
247	13.5313	-19.6212	-18.2506	-2.20469	22.4454	19.6789	-6.79291	-3.23159	-12.0092	3.09957	-4.24026	-14.2543	0.744431	-1.11386	9.34206
248	-93.7286	-14.1871	29.6548	26.5024	-7.89562	-4.61224	-31.1812	11.2611	6.76262	8.19543	9.88689	3.32434	-12.951	1.85573	10.0974
249	2.15258	-25.9557	45.3486	-3.07269	-37.3491	6.2395	13.5126	-7.57627	12.7146	-22.2486	-30.9606	-17.2662	15.8079	6.52869	-4.85581
25	26.0296	-50.0816	19.0239	27.7211	4.53792	6.83282	-30.3259	4.60888	24.9695	-15.5884	7.6712	26.122	27.6291	-4.31822	-3.2531
250	35.1623	22.5192	2.30746	2.81435	12.5839	32.7148	2.78394	2.33402	-4.97719	-20.5154	0.300623	14.3911	-5.08301	3.58039	6.95485
251	72.8539	127.041	4.06291	-7.46124	82.6602	14.1086	45.1041	40.2241	27.9562	-13.1535	1.9363	-14.9842	15.8122	11.0566	-7.66364
252	-52.8644	-15.3032	42.5303	-2.4353	-61.0805	19.1808	-29.8476	-21.2379	33.3853	3.6967	-3.42213	10.8242	2.49677	-7.78947	11.3705
253	-66.4229	-18.2285	38.9701	25.7106	25.0575	5.05649	-11.7122	15.9971	19.7987	16.9679	26.5225	10.8481	19.9711	-7.0203	19.3045
254	40.7334	-8.55972	66.4043	25.9769	-11.0303	-25.6426	9.93525	-48.0133	25.1105	-4.76087	6.33422	30.1603	-5.56671	-6.45531	4.66707
255	-23.987	31.5994	22.1572	-55.9573	22.6882	-9.65041	-14.2745	10.7048	19.1689	-24.191	9.18972	-8.73756	-11.5946	-9.31746	18.7212
256	-15.3856	19.1384	-16.2634	25.9795	5.02992	17.5257	-6.44246	-27.994	-42.4739	-20.7552	-8.04847	15.3854	1.93052	17.3579	-8.33722
257	-33.4211	54.958	-61.3367	-22.5294	-16.2481	-7.24585	14.5146	-8.63982	-1.01445	-10.7565	-16.6061	-1.7498	-1.434	11.4177	-7.03799
258	-22.1753	-46.814	-19.2704	-3.26731	46.5505	-15.5551	44.1082	-22.5412	-21.2084	-15.4512	8.87903	6.07735	-2.83838	-3.92539	-12.0712
259	4.57604	-25.0236	-11.8857	21.1204	-3.43976	-11.5903	-31.3684	6.52097	21.3053	-2.82492	-12.0159	8.33607	7.47776	20.1438	16.7048
261	-18.7644	-11.608	8.51436	-22.7409	-1.82348	19.0154	-5.3602	11.565	-14.8071	-16.989	-5.01947	20.4899	7.15931	14.8866	15.9044
262	2.28479	64.1835	-56.2455	103.495	-16.9425	32.268	3.84693	19.8618	0.738061	-30.7844	-1.57281	-11.7977	-4.50066	-15.1058	6.62834
263	2.90557	-9.81652	-19.3348	-40.7236	-38.9375	33.0457	14.3512	2.10076	-13.9205	3.23302	-11.1262	17.9608	7.143	0.445495	12.0849
264	-35.8493	5.0225	79.999	26.7933	8.95681	16.0579	-15.3662	-10.3778	-0.40328	-12.8495	-25.6712	-9.55804	6.18741	-4.45651	-10.0047
266	57.4497	-20.8788	-33.5379	-32.5802	18.4455	1.26719	-31.3062	-20.0658	-24.5348	17.2324	4.61424	-12.288	-13.5468	19.0065	-8.5717
267	-11.2428	54.5183	12.8263	8.99248	11.6958	14.7455	-15.2418	-8.39271	-8.8688	36.2914	0.438067	-18.9167	-11.4858	1.29164	18.1762
268	52.4436	-98.0374	28.3387	-83.7113	19.444	-29.0214	-6.00171	23.9059	-19.6796	-8.2078	-27.4428	-8.51233	4.79345	-11.0456	14.4786
269	-58.0465	32.7901	12.5877	33.1052	3.67379	-9.17901	-16.6309	-11.5546	0.484191	-5.73227	13.6534	-14.2388	22.4517	-3.72801	-14.2626
27	74.3938	-15.3186	-45.761	-2.05066	-43.7057	-45.9886	-25.2789	-1.26895	18.388	4.22132	-13.9163	3.99861	2.39543	-2.97055	4.76233
270	60.5066	-19.5859	31.5207	-6.30331	15.4609	-10.4454	9.87412	10.9938	3.34528	12.4585	-1.50859	-23.3046	7.45597	3.77921	-5.61139
271	-19.5639	19.8106	-37.227	-10.7017	-34.8448	-1.36797	20.0555	-7.63681	12.1683	-8.50882	-15.1739	9.18849	12.0056	10.852	-4.40992
273	-31.8636	-7.25188	3.54196	0.904091	9.08935	9.02591	2.53883	4.07439	3.42706	37.915	8.99786	-15.0729	-2.28026	8.50997	-5.36055
274	22.4108	8.48214	-9.93929	0.797638	6.06687	-19.9181	-5.36738	-23.2861	19.2626	-0.962819	24.7414	11.8013	22.6079	2.77931	15.9556
275	-63.793	43.4308	13.8325	23.7435	29.7401	12.5897	-19.3861	12.0134	-6.27496	16.0291	15.8917	12.6935	-9.10297	1.7256	-24.0408
276	19.1593	-46.3338	-18.6345	19.6194	-6.73332	-9.16049	-1.13888	-26.0222	9.06633	-5.52678	-7.60309	5.27718	-8.29488	21.5771	20.5624
277	-53.7029	33.9181	18.4589	-16.5328	3.69594	18.3284	41.4616	0.334228	16.0196	12.8626	6.28814	-3.48374	-3.65276	-2.81742	2.18903
278	-16.9021	37.5555	-18.2148	12.9334	10.1504	9.1626	-7.05172	6.83191	-3.17905	18.3636	-4.38844	-1.3135	-20.3789	-6.78549	9.30094
28	99.0205	-1.06084	5.96512	16.3979	-0.695932	10.6567	-3.50096	-1.80547	-11.2637	0.240029	13.3509	2.19737	9.66558	-7.85117	1.41427
280	-19.2771	-45.0489	26.6705	28.4789	31.0826	0.245046	-16.9045	7.816	-9.57393	-15.3537	-8.59833	-9.12821	3.01963	5.39874	-27.7304
281	-8.80934	-69.9146	-10.2939	5.87169	-29.0272	26.9336	34.1156	11.3121	-8.545	1.82953	-5.28173	-11.615	5.19873	20.8727	-16.9159
282	18.8028	-1.93534	36.4803	46.3095	30.4609	-3.51984	42.8648	-4.71807	-29.0456	17.4787	-26.663	-11.2189	-10.9612	1.29085	4.74742
284	-54.9876	-33.3022	8.18685	-15.1866	26.2862	-44.9565	-6.73807	19.9795	-14.8832	24.2334	-18.5195	6.09616	3.40338	-2.46509	13.9685
286	76.0756	-45.3581	-53.2996	-20.6653	-2.64419	41.6738	11.8963	-5.43318	2.02493	12.8967	30.0691	12.7039	20.6346	-22.1415	-3.92697
287	-85.6045	-26.7037	30.9453	-12.7284	-28.9643	24.1674	-8.91179	6.60903	-28.5168	16.2346	-21.5579	-20.7241	24.7298	11.0404	6.04406
289	-64.7592	-19.1708	-19.5163	-6.69897	28.3186	-14.5296	16.4529	4.90083	-3.34276	-2.11455	-6.06833	-7.64431	27.0555	-13.1699	-2.68721
29	-11.3645	20.1311	-33.8265	-4.38815	7.52134	5.05971	-27.795	-0.599532	16.2921	-8.93117	7.94031	-13.6753	3.79488	3.40288	-8.79043
290	77.1795	14.571	19.5182	-17.6818	-2.60231	18.6966	-9.62947	-1.10786	-13.4702	-4.20664	-15.1634	-9.13378	-4.56499	-5.97478	42.8656
291	22.9318	-64.9264	-21.0958	22.3814	2.32293	8.69855	28.3035	-1.50842	-3.16499	-22.345	-1.91234	19.6031	3.22991	-7.05114	7.55997
292	12.8513	46.1484	-6.49752	-3.14486	-3.20376	-8.82366	1.78104	-9.84975	18.0117	-11.3384	3.42413	-8.56988	1.56216	6.63115	2.49552
293	-48.183	-2.96054	5.76079	-20.7426	-13.6053	9.66031	-6.19257	-16.8958	6.91238	-24.4998	13.3288	-5.67508	20.8344	15.7967	-9.98749
294	-0.130631	28.1307	-37.1284	17.6029	-18.1568	-27.2469	11.9206	-19.1406	-0.919266	8.63279	42.7468	3.6233	14.0089	1.31149	7.57325
295	-65.3654	11.3639	5.0012	12.8895	38.0703	-25.91	0.354972	6.87699	7.14142	-10.7715	-11.627	1.88882	19.3284	14.9469	21.7868
296	-49.3662	-39.5328	4.35971	17.2034	-25.7027	1.86506	3.59993	-2.14161	-36.0018	-8.8119	4.70332	-1.8165	-12.0932	2.80695	1.30144
297	41.6102	4.16355	16.5334	14.5563	17.5995	3.54702	-27.3766	4.6882	2.59321	13.3227	-9.57084	8.06062	6.17912	16.018	-3.90533
298	30.3012	-42.3199	34.9587	39.3881	47.6267	-19.9178	3.37706	16.5486	7.5624	-11.7322	17.2178	-1.31046	-6.21928	13.7596	5.95654
299	-8.6169	14.9167	28.0505	17.0716	19.4108	9.86035	-1.84167	11.6376	-8.06042	30.159	7.96382	10.6618	-15.4092	1.80978	12.0346
3	30.6673	-46.5725	-22.9068	2.39732	-23.8518	-4.28851	-10.9084	4.77758	17.6156	-8.87056	-34.1496	-11.8192	8.77416	2.41946	9.56764
30	9.91641	-66.4633	18.473	-13.0388	-8.29011	-19.0366	3.57512	-8.10848	2.24245	-3.67076	2.35454	-3.87859	4.87273	-11.0406	6.49679
300	-57.5601	6.41199	21.5114	-36.0228	-14.9665	27.1841	25.4722	24.8698	-3.81303	-22.6469	-43.5318	23.658	-2.4126	-1.90032	-11.3194
301	35.1651	-12.5111	-55.1845	-55.215	-32.4719	21.362	-21.1593	-12.4039	4.52412	-7.87168	7.94935	7.43465	5.30032	1.79501	2.19301
302	-69.7136	32.938	-28.4029	-38.0762	-6.37052	-24.3555	-5.19119	-28.8569	11.498	-19.3185	-27.7722	3.17221	-7.02607	4.01487	3.49022
303	39.048	-0.517136	-35.2014	38.3887	54.8723	-9.82665	1.55115	-22.6917	15.9218	14.4197	-4.55303	5.92428	5.15817	21.3092	-3.29968
304	-19.0284	-25.1527	12.321	14.4484	-8.23307	-6.91186	12.4875	-30.2178	38.1791	-0.711253	0.585747	11.7296	9.4219	-5.87839	-7.48399
305	-66.9877	28.6225	-1.37601	-62.8076	-7.00449	-3.30522	8.07788	3.47184	40.2687	-18.366	-4.99206	-7.68197	-15.3352	-15.1388	4.78137
306	-14.769	-19.8517	14.4065	8.10516	30.6222	-3.50369	-15.5315	0.234892	-10.4432	-2.41416	9.62164	-4.14128	3.56388	-0.971899	-19.4167
307	79.3674	12.4222	35.0298	-19.7628	-12.8009	-9.51242	-2.93074	-4.32523	-35.29	4.94323	5.98307	18.1822	15.921	16.8607	-9.22631
308	-37.3309	8.7225	10.6882	33.2985	-15.7137	8.64044	2.75057	-28.3739	-14.6672	-8.39503	4.32426	17.1115	-24.0688	-4.61609	-5.89737
309	-30.4016	107.903	-39.1517	1.58585	-15.3362	-20.0468	20.7336	-37.6403	-30.4684	-11.5675	-20.3552	7.5664	8.1862	-6.18171	-12.2877
31	-39.4825	10.466	3.42722	36.7829	-3.43706	24.7083	27.9636	27.7385	-6.66578	-12.6232	30.2673	-18.7141	4.07614	-16.0298	17.4128
310	-65.8453	-30.9369	-20.096	48.6963	-22.4343	0.462672	15.6263	14.0073	14.9765	4.25139	-2.24458	0.668562	-5.24366	4.75773	-19.6856
311	-26.923	43.0779	4.35915	8.10415	2.1671	-35.9564	12.7733	-8.22796	2.56834	-7.8832	12.3981	-10.49	6.39952	-1.80468	13.6064
312	-20.899	4.37451	-41.5198	-21.4617	-16.4453	-30.146	-23.1825	5.79723	-15.1535	-2.91118	12.62	-12.5601	-4.04101	-9.04073	-0.272254
313	1.72074	-17.5429	8.63783	3.46029	9.29107	-17.373	-11.357	-9.01473	13.9814	-14.0587	-4.48124	15.1299	-6.32327	20.067	-19.6722
314	42.9612	53.5191	-55.3299	23.1362	11.0072	3.84509	-2.49334	4.591	21.1849	-9.77042	4.0169	-1.3716	12.3613	-0.0547891	0.838677
315	4.0806	-46.478	-9.38258	0.643018	-26.951	10.9686	-5.10589	-18.7591	19.5476	21.4085	22.9526	-20.5368	9.24728	-31.1578	-0.549816
316	-49.6941	-11.6837	31.9483	18.3599	-6.70617	-24.0987	-5.76744	-7.6004	-21.6187	-9.89074	3.03413	4.48665	8.5137	-15.5376	-2.50816
317	-38.0647	40.198	19.5205	-69.1348	-10.9675	-9.54099	17.4422	30.4853	-16.2075	-24.3134	4.87285	40.3405	13.3394	9.33635	-26.6324
318	44.727	21.8129	44.568	35.137	-4.53665	-5.61412	14.9085	33.3433	-2.81399	-23.0587	10.3595	18.2971	-12.5684	31.7911	-12.5296
319	-8.70108	-6.35916	-11.569	-31.3145	-28.7251	-6.8447	-12.5521	-16.9667	-1.43485	-14.0933	-2.29908	-3.41189	-9.98423	6.6615	0.108388
32	-26.6119	-45.0112	1.3204	-38.6903	20.2359	2.71832	7.24403	5.54749	-15.3419	29.1584	24.3499	-14.7677	9.92315	8.42927	-6.60978
320	-40.6731	16.8849	20.5907	12.7801	28.1786	-19.5452	-3.44428	-15.2196	-29.0877	8.00937	9.25706	-6.97327	20.1811	3.59235	5.6833
321	-35.4666	-34.7215	-11.375	-42.2512	21.7859	14.1692	-11.8612	11.9128	13.8551	19.778	-30.2762	-13.4189	-15.5794	-5.69524	-3.16257
322	-6.16069	-6.88407	13.7038	-16.5396	29.8934	-11.1314	-19.1342	10.0133	1.70946	11.336	-7.41729	3.64695	3.39047	18.9858	-15.5466
323	77.1349	88.0654	-25.897	16.1718	20.4732	-10.5595	-33.0415	-18.6545	-36.2174	-26.8056	15.4113	-3.36683	19.1356	-3.25196	-1.55257
324	-51.6219	-3.65066	27.3478	-21.9487	9.06036	20.2419	-12.1096	20.7065	17.5843	-10.7759	3.10315	22.7657	23.6553	12.2392	37.7844
325	113.78	31.6142	43.9849	13.4871	20.0765	17.8544	-1.85239	1.48589	4.1192	2.77921	-4.18146	-2.17032	-2.83774	8.44014	1.38469
328	30.4556	5.14991	-3.31918	8.19783	-6.60152	8.85642	-21.6737	17.052	33.1141	26.8869	-6.92351	4.3965	-8.06434	-11.0375	1.31985
329	-44.9874	30.2123	62.3958	-0.792353	1.74195	-18.0254	-9.70094	-14.9164	4.3423	-18.5462	5.70645	-4.45964	11.7806	-12.1157	12.3691
330	-11.8667	47.4994	-22.2062	29.2974	-28.4257	-22.1485	-16.0105	-14.8888	-15.5328	1.91514	-18.1807	4.95523	14.2129	2.4165	0.827828
331	-9.64937	15.9483	-14.8946	17.6594	-4.4836	2.66189	-16.6271	21.8281	-7.18688	-3.91053	-26.1225	-7.6779	6.55344	-8.84949	-7.12499
332	17.7241	31.7163	-9.09364	-16.2368	-10.1889	25.0877	8.76334	4.54605	24.3913	-0.424197	-15.6729	-3.75148	3.12201	8.46133	7.40784
333	98.2922	1.26897	34.7828	-23.4555	16.7579	8.03821	34.1769	-0.148862	13.4637	-17.2299	-4.9058	2.40661	14.8344	-2.91608	13.5843
334	49.6008	50.0902	-1.22087	-13.4305	-40.5771	-31.2032	2.59731	14.5872	23.9187	-47.393	0.262328	-6.82632	14.8303	-7.77943	-3.60428
335	-3.06543	15.5175	-24.6283	-1.38008	-4.64489	-9.32873	17.6355	-10.302	-9.46128	-1.45242	13.2338	2.87091	3.57893	-19.2469	0.470488
336	14.5342	17.7599	5.45244	64.1211	10.7191	-6.48123	-8.95394	-15.194	2.07291	-7.13857	-14.6659	7.44814	-8.65899	-1.47784	-9.2254
337	-49.4963	-15.1678	15.8404	-8.59299	2.45032	-5.70437	-16.6002	5.88342	-24.5675	-2.1232	9.18274	-4.32348	0.427007	4.0881	-5.12765
338	7.52919	9.44589	48.7159	-43.7126	-24.772	-8.59303	5.42493	-4.94859	-17.3794	-39.6595	24.1173	3.04512	-17.1594	11.2697	5.81467
339	-7.83786	25.6649	-13.1896	-2.63434	-16.3318	-3.75599	12.727	-18.175	2.68798	7.90803	-11.4871	-2.72309	-16.9544	-24.4044	15.5196
34	-42.69	6.32055	0.183468	56.6968	-64.6288	40.3188	-28.4099	-12.003	-9.25492	-26.5103	-15.9318	-1.41696	-13.5454	5.74842	-6.65567
340	76.3408	-45.0137	16.413	-53.8698	25.5588	36.3781	-0.196525	17.5866	20.2323	15.7608	0.293057	-5.73214	-19.5889	24.6038	-7.10876
341	-1.35163	-10.1701	40.7788	21.3231	23.2727	12.296	-3.82822	-4.69226	-5.86903	-2.83278	-0.903056	-15.2814	7.71031	2.2608	9.72491
342	60.3102	-11.7099	-75.8845	52.3531	9.23541	10.1572	8.14687	-6.62302	15.9323	3.02995	13.538	5.46542	-18.3429	17.4053	5.34315
343	-30.947	4.13256	-10.4373	-51.5726	1.86358	40.6086	46.4232	-52.2332	0.288528	6.75834	-5.02989	6.92136	-3.32788	-0.818551	-7.98434
344	3.68628	-15.0843	20.0479	1.62195	7.93652	-2.3329	-30.8203	7.84744	-29.148	28.6134	10.3316	11.3129	7.2115	-2.08475	-6.81052
345	2.57564	24.6332	-73.9748	18.2024	26.2261	21.7647	-4.1613	-18.8252	12.1579	16.252	4.71178	-0.134666	13.0141	12.5359	10.0533
346	-24.9795	65.929	-36.3196	-25.7778	-10.1552	-23.3986	11.3216	-0.178879	-7.48018	-2.49516	-8.54075	9.44535	10.9802	20.1499	27.7342
347	-9.16714	38.5718	-1.41586	-25.3052	-47.3084	-20.8232	8.98245	13.515	24.3848	49.9986	-5.40574	-22.5407	12.968	-0.493401	-8.38041
348	-28.1096	-3.00507	30.3156	6.38337	-7.2556	9.88947	-8.84455	-2.979	-1.6039	6.76124	-13.9062	-6.9428	0.388087	9.74062	11.697
349	5.25511	26.464	63.0496	24.9094	-21.295	-12.7266	4.34408	7.2876	21.5819	21.1061	-15.4864	-1.62509	-4.3089	17.5137	-7.01572
35	-31.3861	10.4953	-14.3749	40.1153	-2.40467	18.7866	-21.1115	11.5017	-10.3503	-14.3708	18.5347	1.44854	-6.07691	4.35957	6.80415
350	0.944633	-31.8105	-4.2416	2.74577	32.5937	7.5743	-2.9087	22.5337	-31.3736	15.8427	-7.50737	-16.2238	17.5334	-3.95793	-2.93787
351	-75.9103	-10.4511	21.1371	22.0208	3.29451	0.453218	9.86147	-2.28167	-15.962	-30.1343	18.2473	-14.9443	-4.20653	-29.6863	-13.0565
352	23.6397	-44.8508	-26.5671	20.4969	42.7272	-7.55511	-8.76066	3.04015	9.65543	-22.5687	-5.58338	-4.35298	-1.81334	11.5609	9.21628
353	10.4268	-9.27569	18.1186	-26.2823	9.6676	-3.39724	42.1977	0.561364	4.455	16.3492	16.1705	-14.2882	2.88227	0.240764	-1.8663
354	57.1494	14.0288	-54.0293	13.8223	21.7499	-3.5599	-5.50197	25.872	-10.3308	5.21224	0.832743	4.95966	-6.64739	15.1779	-7.09319
356	-5.28932	-0.661514	31.5641	12.3903	-26.8779	-24.6339	-4.77089	-28.4032	-11.991	-14.9678	-9.06702	7.64305	1.44919	-7.76973	4.82494
357	-49.269	4.65232	-12.3007	-14.8738	39.2719	-47.5707	25.0646	-33.3189	-5.42612	-1.9005	-18.0192	13.14	22.4182	-11.223	4.99597
358	29.4074	-34.3037	-26.1282	8.69992	-67.3224	30.1643	8.84494	-23.6064	28.0124	-11.0835	4.58025	24.7408	-1.6079	-11.2772	15.3401
359	-11.543	-34.6238	15.4747	5.00685	-34.4125	5.6872	4.12638	-2.79835	-8.99035	-4.45253	19.4859	14.4221	-7.63566	4.11757	13.2814
36	68.332	-24.8939	26.7071	-21.3011	22.959	-27.8506	5.26873	8.20025	-3.94907	-8.7237	19.2205	-7.99444	-0.71061	36.2341	-17.4704
360	-64.4477	-44.7933	-13.4897	-21.9305	9.85119	-8.17753	-25.6353	24.4863	-16.9231	5.24062	18.779	5.86282	-13.0834	10.8249	8.33927
361	-31.5715	-3.96285	-3.71254	-4.34451	11.1965	-15.7783	-5.15195	16.9902	-12.9454	12.5773	-35.1485	-4.46299	-7.09277	17.4126	7.82397
362	-15.3317	2.83004	-10.2929	-2.02229	-2.93684	-24.5153	-37.0354	1.17285	-1.85228	29.9371	-4.31506	6.92013	-16.7454	5.75735	14.3381
363	51.2367	-16.6325	-8.08213	-10.9696	44.0559	-17.1957	-28.1102	-10.9968	3.95609	-14.3399	-10.0248	-6.01324	-13.4974	-21.4848	-13.8403
365	63.7662	29.2188	19.6961	-34.6165	-23.4303	1.04956	9.4837	15.0158	0.212904	2.67543	4.76197	-13.314	4.0335	-23.2592	12.9792
366	-55.6049	-36.1506	-51.1974	23.3396	39.8308	26.5503	-1.17117	-30.6947	62.4387	5.42235	-18.7124	20.973	25.1982	-3.43304	-4.6395
367	-26.6313	28.9243	-23.8254	-20.2747	-55.8532	-19.3854	-0.494778	-5.24353	2.32931	7.75833	-5.27725	-12.2076	-1.41813	-6.56273	14.0575
37	-6.40113	-15.0589	-61.4638	-5.83315	-19.8484	8.44597	25.3317	0.173684	-9.46422	-2.59568	15.75	-2.33969	-4.25331	2.99826	-12.0347
39	-41.1786	47.4322	-40.4924	-45.8411	10.8569	6.12897	17.2987	-36.6579	0.855717	16.8848	4.00349	8.90016	1.27842	2.38163	-5.21469
4	58.9264	-24.1291	-50.0868	2.02309	-81.74	-37.0831	-8.93342	17.9303	-2.9514	-5.06869	-8.20778	7.43053	12.0673	5.06279	-1.2419
41	15.1826	-55.7263	3.50902	10.9412	15.1087	9.18063	12.0446	-19.5111	1.4589	-4.18469	-7.91379	20.6329	15.7362	-8.77905	-13.5307
42	14.9086	-56.8994	5.21478	-26.2272	11.32	14.798	5.04646	-10.3121	-8.10645	-14.5083	-5.04809	-2.73897	5.41548	-7.16621	0.552252
43	14.4153	20.5439	-2.4701	49.3941	-29.0593	-17.0431	-15.6435	17.4068	0.542241	-3.1741	-11.8725	3.10079	13.5737	16.756	4.156
44	-36.2134	18.4342	-78.3389	21.4633	-9.38493	24.0709	22.9287	-7.12492	-29.4312	19.4189	-10.3213	-17.6006	-0.200922	-10.0539	4.14344
45	27.4298	13.0427	-39.8393	-22.9684	30.5574	19.1097	6.10164	7.53348	-24.1432	12.8386	4.15291	17.1243	24.6494	-13.8164	-14.3756
46	13.1392	-16.0876	10.6124	69.3003	11.3276	9.13397	-21.2291	-28.9404	-12.2609	-24.9178	-10.9569	-10.39	-10.0534	-2.6862	-1.13038
47	-74.2429	11.1087	-8.59301	-39.2564	-39.9151	-22.8514	45.5695	7.3454	15.744	13.2062	16.7607	-18.6394	12.8313	4.16663	1.10575
49	77.8541	32.076	85.2935	38.1916	-17.7181	9.54085	9.06539	15.2576	0.225358	-13.9222	9.25035	-8.51325	18.0861	-13.718	1.31894
5	50.6305	-56.6379	-37.7749	-12.1709	-32.2263	-6.19717	13.3612	-4.06112	8.74727	-5.46277	13.2233	8.02517	-28.4719	-2.91733	10.1738
50	18.1884	-26.9313	2.96384	2.45042	-9.48469	15.3466	-7.8737	-2.40038	-12.2498	3.53212	3.4969	-17.6969	-7.77792	2.13724	0.987588
51	29.4735	33.8104	8.67302	30.2254	-25.6365	18.676	0.945756	12.2804	21.9801	16.8632	17.9883	2.47203	3.28067	3.77463	13.3035
52	-82.9533	24.5015	-50.1897	-37.8849	-6.9018	-31.2242	21.1435	1.91573	16.121	9.93581	23.6535	9.25653	-29.519	7.96755	11.0683
53	-51.9651	-3.12829	-5.96634	-48.4721	-8.56748	-1.88257	-7.38939	-12.6627	9.00939	-3.8663	9.99849	20.8756	-13.7756	5.92854	4.77198
54	-31.2054	-29.1574	-30.8136	37.0866	23.1036	6.99539	22.812	-9.98864	2.89451	-7.1285	2.18063	9.701	-8.8116	6.36001	6.20563
55	-52.5331	10.315	53.6084	10.1757	21.8599	10.0999	-18.4154	23.9798	21.8212	12.6589	10.0241	6.33668	-11.8471	-12.6095	22.6079
56	-45.8331	-6.18146	-56.4753	-7.91794	-0.496906	46.0825	23.8113	-24.4494	3.72616	-8.21586	-1.53684	-33.2056	21.6334	22.5461	12.1834
58	10.2189	50.9933	-26.2378	33.1325	9.52451	33.8472	-0.417874	27.2896	8.62931	6.79868	9.12906	16.322	-5.09086	-1.87465	5.45303
59	-37.1622	13.9468	-69.2124	-9.72283	14.6604	-24.0532	13.6854	12.6535	14.1115	17.3958	-2.7371	-5.84132	-5.46883	-3.35601	-0.702663
6	3.12076	-33.9475	28.9801	-21.3384	7.44028	3.93048	-4.59647	0.526676	-3.98822	0.24559	-1.74586	-4.03087	-8.69298	2.90859	-12.1785
60	-14.0161	-55.39	-1.47168	15.0986	-37.4837	2.90339	-14.4693	22.8137	-7.47585	12.2055	23.4889	-0.597437	-13.2405	-12.5995	-6.80838
61	-7.52536	-29.4054	-31.9122	-17.3147	44.2813	49.0066	-30.9448	-7.61664	-11.118	5.4857	-0.639388	-8.45522	-6.48318	-13.545	-11.6705
63	42.7803	-21.1757	22.5005	44.9721	-14.812	-9.86356	-26.3873	-14.9346	-4.22012	-17.1279	-4.68743	-17.314	-10.3709	-1.57709	-18.6191
64	34.5372	13.5378	14.1788	-5.60018	17.7691	-12.2695	12.0529	14.7455	-1.82722	0.850585	-8.30753	15.7434	-26.1534	-13.9957	-10.2268
66	9.79215	-31.2699	-5.74312	-13.4444	-18.5943	8.10403	11.8165	-10.8177	8.80022	8.6946	-4.38168	21.8597	-13.6705	4.52615	16.3675
68	-50.0114	12.9326	31.31	26.5401	-20.9218	-1.22641	-21.7876	13.6107	-24.7497	12.4447	-5.39384	-31.4931	-41.3584	-10.9191	1.5025
69	32.0957	-8.72747	-49.8227	30.1938	18.7951	-19.3243	17.2165	-2.58071	-6.14195	48.8289	15.7705	-14.4313	-9.33107	13.9349	-5.23826
7	-45.5154	55.7603	-36.2316	-25.5539	25.4118	-19.1397	-25.3598	7.69666	-1.62587	12.3357	-9.65113	0.534074	2.19567	5.56718	2.42008
71	-13.238	10.927	-25.9819	-16.97	-13.893	3.19493	7.99766	3.46398	9.3285	-11.2744	8.89748	-23.6718	-6.2712	21.0645	-22.496
72	-36.5295	-32.0546	-39.8613	10.4205	44.7555	3.84106	24.6648	12.3019	17.122	2.28668	-11.565	12.2252	-8.49774	33.8888	20.1913
73	-61.5364	-45.7297	-13.3989	7.53445	42.0278	-32.063	-33.7399	-1.67848	-15.4244	37.3894	4.68674	8.31895	-0.495504	-9.78806	-5.78572
74	-21.5591	11.1519	-54.503	11.347	30.1979	20.5503	-13.8786	0.0944401	7.20223	-19.9958	-6.11872	22.5525	-24.3297	2.44032	-1.97258
76	-33.0078	20.6901	-13.1015	-24.4385	20.0474	-23.2629	6.99382	-29.22	12.3436	-9.29382	16.3856	-28.1995	8.7857	23.7771	-18.3228
79	36.8191	22.6152	-19.8873	20.9014	-61.3849	7.87524	-30.1275	5.18761	46.3686	-29.9063	-12.2596	-20.2037	-17.8274	1.21666	-21.8495
8	-30.5296	-7.27414	10.3174	-26.3495	-14.6743	14.6807	-16.8306	-19.9768	-15.7074	-1.42428	19.0974	27.5738	-24.479	-3.72293	-8.9875
80	-18.4711	28.7979	33.8987	13.3843	3.30972	-23.06	-0.465722	13.1879	11.8035	-2.40513	19.884	-13.1002	7.15777	21.5165	-17.2835
81	40.1631	19.1282	-40.734	9.72159	39.9151	13.4932	-18.801	7.69609	-5.03226	-16.2888	-17.293	-16.7445	-13.5117	-0.534033	2.36103
82	-16.7526	12.5151	9.68139	-35.2728	12.329	4.08029	7.60314	11.0251	8.10401	20.4853	-4.92448	6.08856	-0.931988	-6.2888	6.95898
84	45.0133	50.4833	25.3923	-24.8572	-32.3473	-6.98166	14.3557	15.7622	-22.3493	4.56594	-10.7023	23.0979	-4.2765	-14.4488	2.85838
85	46.3076	5.6559	16.0707	-34.7601	12.0732	9.1054	3.77461	-13.0512	-16.8311	-12.023	-21.8122	-29.7131	0.959723	5.56787	-9.92736
87	2.43887	33.9016	-54.8275	-28.6641	-15.584	14.4225	-3.92564	9.96796	11.4436	5.49841	-28.3593	-2.38218	-23.7676	-16.7025	-9.97776
89	-51.3284	-2.45595	11.0624	-16.9442	-6.50976	13.7105	11.1502	5.96176	-2.12883	-10.5791	19.2543	-16.0881	16.1792	-16.9528	-11.5757
9	37.1094	54.9788	-10.1614	7.01201	13.3269	-19.1729	-15.2005	-33.2923	12.9583	-4.62934	3.28088	-2.25968	-1.52328	5.671	-8.07982
90	18.8626	-20.1833	-1.47434	2.05935	11.8097	5.82446	-2.29735	4.88995	12.8934	-11.4994	14.9452	-5.7983	-2.29016	-2.69717	4.00144
91	47.8704	-1.97051	33.4915	-50.8652	32.6645	-15.4812	-7.6934	-24.1927	1.62705	10.7459	-1.17549	14.8301	-12.3535	-30.7696	11.2222
93	60.8271	89.3847	44.6191	-10.6083	2.4192	30.5611	-4.72806	9.53688	-16.3597	29.8255	3.83751	9.89088	-35.9806	13.6962	5.85124
96	11.8366	0.343634	22.85	2.42202	11.6362	2.09371	-9.8027	-16.2216	-7.62367	-9.62825	5.48229	22.0782	-0.827123	0.485484	-1.85352
97	-7.65858	4.15549	-7.36237	7.57664	-27.1262	-19.0548	6.94862	-0.393851	-9.6009	19.6596	-4.21484	-6.64245	11.2612	19.9628	1.83151
98	60.0831	-16.0339	36.54	14.6239	-1.82905	-18.6592	27.1752	-0.341171	-9.59048	4.02964	6.33371	7.98484	-13.2751	-17.7741	11.9672
99	-6.84556	1.51199	-11.9034	21.4305	22.5944	19.5253	-22.0622	4.71384	7.67481	9.70674	14.688	5.09109	-5.7081	-5.24837	4.67744

## Sheet: alexnet
ID	DL_3	DL_4	DL_20	DL_23	DL_32	DL_58	DL_72	DL_107	DL_114	DL_148	DL_153	DL_207	DL_222	DL_230	DL_234
1	-11.8865	5.98704	-5.04388	-8.51194	-3.58323	-6.26175	3.24522	0.0563352	-5.01065	-3.07712	3.83735	0.582447	-0.747488	-1.2083	-0.0366696
10	13.163	7.83108	0.844389	1.41783	2.59712	-4.50681	1.16516	-4.41248	0.839287	1.47577	-0.512487	1.28243	-1.21195	-0.240865	-0.366758
100	-26.857	0.517356	-14.0021	4.39959	2.24881	-2.7098	6.54373	-0.465643	2.21936	0.133312	2.13036	-0.547787	0.609716	-0.306425	-0.0532429
102	-10.983	6.21931	4.21844	2.60551	-3.58257	-5.44792	7.18758	-2.94136	3.51237	-0.671236	-1.89541	0.985001	1.47758	-0.213191	0.485715
103	-8.04421	11.6091	6.00515	-0.191012	0.196093	-1.37014	-0.426133	2.02005	0.834188	-1.18022	-1.14451	-1.10302	-1.41798	-0.69073	-0.569021
104	3.83927	-1.46337	-15.324	2.16856	2.85324	-0.857289	-0.0925485	5.3115	6.9885	-2.70802	-2.35656	0.944312	-0.951136	-0.056794	0.178518
105	-1.33078	-5.24801	1.3012	4.85158	-6.98547	-2.61931	-0.851617	-0.0437555	-1.93007	4.54861	1.77041	-0.664411	-2.40638	-1.28333	-0.207979
106	-3.80467	0.0182553	2.47066	-1.46792	0.800978	0.210678	0.380554	0.469965	-0.547808	-0.41614	-1.29396	0.301703	-0.618131	0.604697	-1.41115
109	8.09169	0.619933	1.36643	0.507448	-2.578	0.384684	-1.11787	0.00588902	1.08263	-0.903647	2.47606	-2.03591	-1.43964	-0.183201	1.84016
11	6.16497	1.40782	3.72231	-4.05313	-1.80786	2.00561	-1.21443	2.65638	-0.172075	-1.98564	2.24375	2.42176	-0.972467	-1.67196	1.18197
110	9.0438	-0.426925	-3.15328	4.9959	1.10104	2.38215	-3.11242	1.00161	-0.63978	1.6527	0.0868114	-3.50093	1.71239	-1.07163	0.982381
111	12.7278	0.480259	10.0673	-12.7517	0.702451	-1.0332	4.35844	-0.0077645	2.72925	3.50325	-4.18121	-2.87552	-0.16891	-0.862134	-0.554618
112	5.27684	-2.57457	1.07643	7.03299	2.52612	0.947637	0.570484	0.57124	3.17038	-3.41741	3.58323	0.99192	0.0382709	-0.439908	0.151759
113	6.46143	-0.931481	1.20851	-4.71885	-3.26608	2.21108	0.142571	-0.0514729	-0.528382	-0.153105	0.332188	-0.402402	-2.19564	-0.890889	0.448051
114	11.4415	3.85985	0.0137015	-8.9648	1.30598	10.1922	2.30709	-0.259857	1.43039	-0.91594	-2.40085	-0.547363	2.30783	-0.517809	-0.942339
115	13.23	-7.25152	-3.60504	-9.76039	-5.15989	-7.96483	-0.64667	2.07182	-2.36834	-0.132669	-2.59739	-1.30625	1.51583	0.185259	-0.725376
116	6.29701	4.65535	-1.41532	0.28652	1.71439	2.1491	-2.86886	1.84771	1.20729	-1.37926	-0.496636	-0.40376	2.05334	-2.44311	0.452638
117	-4.4716	3.58972	-0.796031	-4.22464	1.52497	-2.6866	-1.35392	0.274765	-2.10382	5.32286	-0.180353	0.995422	-0.385326	2.45455	-1.86857
118	1.33124	-0.878184	-0.38206	0.599273	-4.32121	-2.3247	-1.50845	-2.94112	-1.56492	0.574033	1.27112	0.659722	1.20391	5.12942	-1.27104
119	0.282211	-4.26109	0.370288	-3.48867	0.23598	-0.764852	-0.0492724	1.07268	0.747877	0.169232	-0.55243	-0.25584	-0.0598115	-0.366152	0.227675
12	-11.0591	-11.0044	0.593784	-1.42324	4.06233	0.638937	-1.81654	2.28424	1.53986	0.989867	3.93708	-1.15092	-2.31245	-0.0337041	0.865961
120	1.35018	2.69141	-0.828378	6.13015	-0.562089	1.5744	0.883735	0.170514	-0.574541	-2.04099	1.05543	2.17518	-3.41359	-0.599789	5.41363
121	14.177	7.29752	6.06477	9.61688	-15.4391	4.96187	-3.77267	-2.45006	-0.18438	0.0468144	-0.642528	-0.0594378	0.0716923	-0.306553	-0.145346
123	21.8218	-13.8168	5.27205	1.40081	-0.811268	5.16929	-2.35888	-0.826807	-0.0340443	1.32183	0.84222	1.07335	-1.12585	-0.0921859	0.138907
124	6.89141	0.304538	-1.37805	0.0422649	-0.388228	0.396567	0.0749041	0.230099	0.616995	0.791512	-0.321603	-0.000711096	-0.131264	1.1114	0.215396
126	-13.9988	6.86062	-8.57975	-8.06343	-1.32312	3.03109	2.5613	-0.0209986	-2.98932	2.75275	1.24363	1.03101	-0.386956	-0.0469491	0.439914
127	15.1695	-8.27692	9.27334	-3.5251	17.0836	0.926137	1.49534	2.64526	-5.17576	0.181973	-0.524947	2.7044	0.04965	-0.0309433	0.425781
128	0.194114	-0.536964	4.24414	-4.38581	2.41551	-0.677373	-0.317806	-0.115601	0.64823	-1.09314	-0.393832	0.497437	-1.67962	0.624139	-0.441342
13	-0.00620768	-15.3704	-1.15554	3.11299	3.76479	-1.15053	4.43006	6.73565	1.53509	-3.65863	-1.35904	-0.481046	-0.91011	0.29559	-0.814107
132	3.37585	18.4496	-2.66962	2.01641	1.3316	3.71636	2.03756	-3.28365	-5.20696	-5.14749	4.06436	-3.13498	-1.75169	-0.536757	-1.49697
133	7.66082	-0.0835022	3.41136	-3.16863	0.35451	-3.70349	-1.55689	-1.92822	-0.420169	-0.613435	-1.73359	-0.622972	-1.50111	1.33466	-0.910323
134	13.8892	-1.86662	7.2923	0.454753	4.91292	-2.7636	-0.545047	0.693239	-2.01297	2.45311	0.918951	-1.69436	-0.447232	-2.10901	1.05637
135	-2.88186	-3.34983	2.23156	-2.12118	3.61159	0.634266	-0.223336	-0.532449	1.05074	0.328756	-0.136903	0.677852	-0.666239	1.78791	0.95967
137	-0.506678	2.06183	2.2144	-0.345351	3.79845	0.829482	-1.19992	-1.32313	-0.474795	0.205624	0.616348	-0.649868	-1.15019	-1.55255	1.25343
138	-0.378708	1.59787	-0.899604	-3.40407	0.413569	1.42156	-1.03036	0.890275	-0.360722	1.33401	1.05735	0.0537166	-1.05126	-0.612959	2.52581
139	-9.73971	-3.88911	-4.29162	3.05945	-2.58281	-0.216921	2.2532	-1.50306	0.90541	1.01262	1.75288	-0.975711	0.626043	-2.62103	0.195851
140	17.8006	-5.54828	-2.70835	1.18764	-1.888	3.32137	-3.0697	-2.81933	1.45043	2.25722	-0.415163	2.25476	2.24993	7.12114	1.19009
141	4.45949	-4.60054	3.05177	-2.34082	1.31276	-0.496833	-1.28001	-1.8653	0.29961	0.417777	0.0251041	0.54039	-0.867453	-0.138074	-0.82081
143	-3.59959	2.79846	-9.03911	2.02328	-3.15022	5.85752	0.155634	-4.99215	0.999588	1.30947	-2.83193	1.40265	-0.749337	-0.379732	-2.81822
145	-5.57985	-0.507167	-1.71483	-4.53439	-0.140778	0.379986	0.0349704	0.254853	-0.153136	0.272121	-0.949667	0.653975	0.0667056	-0.0949162	0.5227
146	11.0968	-7.98483	0.0729278	-8.00936	-0.974185	-0.141109	-0.396014	0.586945	0.749345	-3.40914	0.340703	0.330328	-0.739417	0.281457	3.22398
147	17.734	-24.8532	-13.1988	-7.13314	16.9111	3.99595	2.6566	-4.63025	-1.0042	1.10043	0.282236	1.34833	-0.267843	-0.419564	0.492901
149	17.6336	10.3647	-1.78349	-1.91951	-3.97364	-2.79591	2.12867	-3.24015	4.94523	0.129104	1.94133	-2.05979	-5.05377	1.69185	-3.64362
15	-15.2967	-1.86374	-3.55085	-9.22295	3.92224	-4.66677	-2.16917	-0.132182	4.04003	5.79567	2.75874	-0.205161	-0.816304	-0.233662	0.0527111
150	5.54354	-0.671321	1.00033	0.203082	-1.98296	3.00464	-0.798368	2.77738	2.61701	-4.29878	1.03367	-1.40031	2.71336	0.425126	-0.901723
151	7.62179	-1.18053	-3.48495	-1.81523	-5.71528	-1.97862	6.18246	-0.519863	-0.883133	-2.36588	-1.66168	-0.727978	0.729221	-3.96512	-1.47105
152	9.43591	-1.19599	3.18145	-1.51042	-4.99234	-0.81418	1.35712	0.750388	1.22917	-1.29939	1.47679	-0.295536	-1.64425	0.477163	-2.0927
153	-4.58602	-18.5467	-5.78898	-1.79908	-7.07335	-9.12152	-7.92589	-0.32061	-0.714346	-1.14183	-0.506113	-1.57028	-0.357627	0.540625	-0.168886
155	-2.5105	1.43297	1.4939	-3.3567	-4.54278	0.513514	-0.584153	0.108277	0.0265942	1.15444	-0.554762	1.10571	0.304979	0.0926094	1.05779
156	-13.0927	-0.194382	-5.01311	1.33464	2.06973	2.21961	2.0374	1.30638	1.19379	-2.83621	-3.00987	-1.15061	1.63587	-2.83513	-2.36244
159	23.9777	8.65701	9.22635	-3.7534	-1.92401	5.13737	1.892	-0.992983	-3.19793	-0.432485	0.306392	1.47232	-1.67947	0.732995	-1.59022
16	0.0375987	7.16244	6.23485	6.28266	-3.15842	1.12339	0.724934	2.20663	-0.927202	-3.49617	-0.850501	3.39588	-0.0549574	0.408037	-1.04997
160	15.4182	-13.7299	5.23105	-6.2142	0.645473	-1.45427	0.23646	0.482704	0.647365	-2.36032	-0.217922	-0.394302	-0.656685	0.577001	0.576836
161	-7.05489	6.86853	1.88398	-2.2731	0.848938	2.6494	0.20107	0.493738	-1.95376	0.448884	-1.51465	-1.53929	-1.53101	-1.23735	0.288918
162	2.84337	10.7826	0.878488	-0.751965	1.4367	1.01733	0.72628	-2.10322	-1.9883	3.48196	1.43176	-0.297443	1.43553	-1.54986	-2.25886
163	-15.4641	1.27692	4.36182	-3.09692	1.86922	-4.39655	-6.42055	1.46178	-2.93498	3.30863	-2.68601	-2.15446	0.932179	0.122665	0.00927961
164	2.90349	-11.6622	10.2652	2.13526	3.26058	-3.54748	-3.82376	3.35416	0.557506	-1.02597	1.85342	-0.117042	0.0976039	-0.109258	0.719833
166	2.19491	0.32546	-4.84558	4.90284	1.98564	1.40751	-0.498122	-0.00030114	0.655708	0.0132712	2.21747	-1.34125	2.76847	-1.2632	0.250849
167	-7.06039	4.72565	5.39487	-2.39871	-2.14526	1.5938	0.15602	1.16414	-0.0111755	-0.585486	-1.75672	-2.19914	-3.27466	0.947489	1.94856
169	-4.36163	-14.1467	0.982314	2.25319	1.29393	6.26819	1.92363	5.14178	-0.0925168	1.13549	2.34541	-2.47926	-1.32809	1.27731	-0.955173
17	0.0220762	-1.62453	1.52113	-8.03568	0.294006	-1.23915	-1.87488	1.40362	1.24864	-4.14097	-1.18611	-3.15146	0.0447994	1.20806	-0.560588
170	3.10167	-0.695087	4.11035	0.58199	-1.59457	0.549931	-0.714295	-0.918776	-2.80953	-1.51749	3.51563	-1.35147	0.134567	-0.921759	1.66957
171	7.25167	-5.53718	-3.20656	-5.24436	-3.2488	-3.01477	-4.0709	-5.31508	1.76015	-0.0384387	0.838516	-1.52343	-0.595581	3.21246	0.283444
172	1.4105	-23.4148	-11.2369	0.675144	4.80404	0.305731	4.45406	-2.37778	2.03053	1.43462	-1.71035	-0.144211	-0.318259	-0.429384	0.144374
173	-2.23145	2.81917	4.05969	-3.08378	5.17455	1.00336	-4.88621	-0.812133	4.41326	-0.312337	-0.175105	-0.711402	1.0769	0.615153	-0.0892335
174	-3.18611	4.68654	-2.02491	5.31738	3.71831	4.41532	-0.963044	-1.84531	1.00337	1.23123	-0.178784	4.08357	-0.191756	0.84633	1.31989
175	-0.208679	10.8994	2.57354	5.9136	-3.0544	1.0848	4.26123	3.37769	4.05663	3.56581	0.494335	-1.06515	0.826616	1.04473	-1.17831
176	8.06693	1.04043	-0.106029	-0.765696	-3.12759	1.03568	-3.40597	0.437455	1.27235	0.911088	-0.173049	0.501853	0.551442	0.466054	-1.65483
177	1.4868	2.14935	-0.232333	-0.508965	1.97428	-2.39096	-1.77241	-0.347075	-2.50381	-1.44392	-0.935373	0.358139	-0.115325	0.635514	0.0132181
178	-15.6628	-10.9466	6.17454	11.4902	1.16799	1.11308	2.84041	8.9301	1.32904	1.06331	0.86954	-0.263535	-0.80039	-0.25823	-1.02406
179	1.64191	-2.7705	3.5557	-4.70591	7.78603	-3.94341	-1.90205	1.91524	-0.23008	-1.01282	2.81191	-0.667544	5.86383	-3.00733	-0.971555
180	2.6539	5.08574	11.9775	0.0467628	-0.527067	-9.04147	2.06963	-1.66248	3.32138	1.08717	-1.57637	-1.36091	-0.441882	0.488365	0.152781
181	-2.57269	27.97	0.10045	11.9484	-7.76258	-5.60571	-0.87698	1.35681	0.747082	-1.33914	-0.931533	0.463991	-0.362258	-0.257293	0.374228
182	19.4747	-1.5068	-2.18097	7.4146	9.51861	-5.76495	-1.80741	-0.788676	2.31205	-0.0058424	-1.90649	-3.72121	-3.76337	-0.183527	0.423849
183	-6.66364	-3.05468	5.18992	1.80251	-1.74793	-0.053168	-2.00432	-6.23847	-3.9098	-0.328427	0.0340642	2.56507	1.55209	-0.0635899	-1.07018
184	-6.23374	-11.1717	-0.580093	4.7197	1.27288	-0.197758	0.165518	1.10196	2.13239	-2.99482	-2.66342	0.604878	2.50361	-0.802218	-1.1152
185	3.02653	10.2183	-0.747286	-0.142492	5.91907	0.835548	5.43621	2.4299	0.771244	-3.44071	6.26048	1.2473	1.20538	-0.583261	0.927129
187	2.75376	0.167177	-0.861815	1.16187	-2.72862	-0.670434	-1.15567	0.443602	0.595877	1.32214	1.83158	-1.82836	0.730797	1.20153	-2.31645
189	-7.34429	-9.84749	-4.97482	1.15082	-1.69869	5.72852	5.66931	2.72779	-4.59872	3.53338	0.917851	2.01151	0.383027	0.542357	-1.21585
190	11.0362	-15.9684	2.97484	-1.54027	-6.8915	2.60717	-4.17972	6.75712	-2.46209	0.741034	-2.1812	0.877865	-0.692963	-1.10578	0.991995
191	-4.46392	-1.37544	0.264642	0.606324	0.0652837	-0.844482	-0.0225471	-1.18599	-1.15766	1.49428	-0.115071	0.43771	-0.167007	0.867251	-1.78343
192	-1.54366	9.75636	-0.767757	-0.103211	0.285871	-1.96821	-4.0032	0.503043	-0.832641	-2.22079	0.329339	2.41887	1.6684	2.71406	-4.12056
193	2.96677	-2.17792	-0.247987	6.33342	-3.18363	-2.89674	-2.81485	-0.503614	3.30306	0.809809	-1.3108	0.0512823	1.83196	-2.32747	-2.00935
194	1.07171	1.50396	1.30214	6.49038	0.0404601	-1.35023	-0.326246	0.0576872	-0.14877	-0.903319	1.7163	1.62746	-0.949168	-1.36948	-2.94958
195	2.31541	-2.9335	1.26169	-0.84999	-0.152313	-1.5122	1.38999	-1.7491	1.43216	-0.360382	0.286961	-2.98124	0.352903	1.4762	0.0634915
196	13.2832	4.67035	-4.0441	3.72443	2.74391	1.6297	1.7343	-2.90114	2.31698	-0.295927	-2.7044	-0.224503	-0.833046	-3.15302	1.76554
197	-15.723	-7.35311	13.1928	7.54843	1.69094	0.62791	1.5409	-5.38784	2.33442	-1.35614	-2.44692	-0.00867722	-0.66097	0.0137693	0.235841
198	10.0455	-6.00066	-7.06373	-1.75983	0.926385	2.0649	1.60261	-0.431497	1.63874	-0.903157	-0.881014	-2.25887	6.90222	2.90575	-0.0863615
199	-5.93804	-13.3731	-5.50693	1.85395	-0.0893583	-2.35971	-2.14771	-1.26301	-0.931658	0.85078	3.5314	2.62294	-0.387623	-3.53716	-0.176325
2	10.4501	2.63141	-0.611591	0.55869	-0.0430794	-2.54075	0.525034	-2.78523	-1.2659	-2.21471	0.414646	0.573834	3.75431	-0.307924	0.140473
20	8.94973	-8.25592	0.183158	1.82647	1.61087	-1.83501	0.133728	5.64425	0.183323	-2.20126	-0.840267	-2.56404	0.749122	0.0358958	-0.868549
200	-3.35726	-5.03513	0.907569	8.05262	-0.744714	-0.0755204	-0.547411	-3.22163	-1.71756	2.31239	-0.620786	-3.9548	1.49912	0.303014	4.85462
201	0.658376	11.301	7.21655	4.5735	-0.693368	1.21148	0.425067	1.0358	-0.0745255	3.56713	1.29525	-2.20563	2.52925	-1.21359	2.02204
202	-7.49688	-22.4224	-2.58904	1.61151	-8.03303	-3.34643	-0.782021	-1.65549	1.10945	1.84917	1.7804	-0.748918	0.386618	-0.873998	-0.0289971
203	-0.278714	6.02343	-3.36412	-1.43226	0.0735461	1.80166	-2.43738	0.0150534	-1.04846	1.83689	-0.210481	-0.077283	0.844049	-0.306838	2.3992
204	-7.98184	14.4906	-1.48217	0.204307	-3.20502	3.59231	-5.03533	-0.746699	-4.96528	1.02728	0.0792189	-2.16734	0.0677959	-0.321239	0.21458
205	12.8537	3.1477	-2.8705	3.76852	6.46938	-2.88672	4.7087	5.4635	-3.05946	4.14866	-1.23245	-1.85329	0.0862674	-1.47008	1.89376
206	-1.26961	6.44762	2.45505	0.286223	-10.3879	6.48754	3.56756	1.13874	-8.67149	0.951952	-1.74254	0.639485	-0.149873	-0.314325	0.0818537
207	1.08575	6.61952	-0.533152	-7.92938	1.70565	-2.22234	-0.511883	4.53735	0.165323	-0.501129	-0.34314	0.049988	0.209074	-0.106312	0.158968
208	-2.07074	0.276105	4.58046	0.532815	3.51016	5.45774	2.35169	1.09143	-0.20415	0.732684	-1.42617	-1.0851	-1.34884	1.13212	-1.19395
209	-0.449391	-18.7591	6.2203	0.493054	0.626504	7.72524	-2.27571	-0.597729	-2.40607	2.81513	1.35584	0.378056	-0.226551	0.55417	-1.06187
21	0.849	1.60503	0.952958	-2.63341	0.29862	0.161621	-0.902371	-0.240047	0.432825	0.338222	1.16651	0.419495	-0.619225	-0.996193	1.23699
210	6.4176	-0.574082	4.86395	-8.03753	-2.32072	3.98041	1.1692	-1.50514	-6.66109	0.515115	2.24699	-0.182632	0.919436	0.756574	-0.470019
211	-2.14296	1.47724	2.30631	0.741891	4.20132	1.9235	-3.46388	-0.721325	0.216899	2.10132	-0.57088	-0.484081	-0.39807	-0.526142	3.35078
212	-7.94501	-13.541	-2.4881	-4.7483	1.97973	10.6308	-1.95608	-4.82414	-2.36673	-0.475859	4.02234	0.224702	0.193107	0.15518	-0.178456
213	-11.3659	-3.17256	-7.98138	9.51416	3.23668	-0.373411	-5.30388	6.23001	1.53296	2.53212	-0.661511	0.941152	0.290691	-0.554823	-1.15384
214	25.7129	0.0505388	-3.04796	-3.67849	1.73308	1.55126	-2.24359	0.422913	2.75606	-1.39173	1.11524	-0.772117	-0.620282	-0.0364955	-0.578017
215	-1.83787	-4.17247	0.313291	12.0765	-0.191102	-3.89286	-1.17283	4.37869	0.568653	-4.51713	2.08819	3.14458	2.48207	2.10638	2.37991
216	0.712701	2.48521	3.25071	-2.31799	-10.8077	3.50946	-3.26728	-1.14095	8.9725	-0.742515	-0.461984	2.11693	-0.101902	-0.611407	-0.484159
217	-1.76151	7.59101	0.0809565	-7.14432	-5.89846	4.13557	0.972847	2.19501	0.19299	0.361257	3.95999	2.774	-1.53219	-3.88744	-1.51042
218	-5.12235	-2.47763	1.40566	3.77001	-2.04739	-1.08683	0.679942	4.79264	-4.32541	-4.35698	-0.559864	0.339016	-0.502275	0.0990067	0.436295
219	4.10243	-3.15956	-4.01752	7.11316	-3.14138	2.36975	2.63572	2.78433	-0.715511	0.260664	-3.37709	-1.03868	-2.59147	0.567936	3.21631
22	-8.31334	-5.71643	-2.25669	-0.716	3.08693	0.988843	-0.00351251	-0.292014	0.896539	1.05691	-0.744447	0.0283773	2.80072	0.58981	0.508077
220	2.69447	-1.29929	3.49134	-6.71468	11.396	1.23269	6.71316	0.693148	3.39185	1.80424	0.129395	3.08913	0.195619	-0.200405	-0.85613
221	-8.8475	-11.05	-1.4317	-2.53168	0.422988	-6.72371	1.55838	-3.16793	-2.82385	-0.646454	1.90759	2.26408	0.238435	0.258947	-0.300419
222	-2.82778	-3.09308	0.954906	4.28926	2.33157	-0.275812	0.473711	-1.04086	0.941376	0.128727	-0.00471256	0.465638	-0.39312	0.97822	0.114238
223	3.37904	-14.7431	-2.95123	-4.12998	-1.61905	2.23606	3.51855	-0.579706	2.05653	2.99955	0.69524	-1.85456	0.33889	-0.103554	3.29371
224	9.19379	-2.2582	-2.12905	-6.59544	-8.02106	1.44771	0.713841	-2.50764	1.07725	2.98774	1.21688	0.457104	-1.60093	-0.244378	-1.07414
225	5.3993	4.78144	-6.75337	2.00641	0.318884	-0.259392	0.503938	2.09574	2.04362	2.9902	3.71516	1.1104	-0.796404	-1.52803	0.0225041
226	12.6456	13.9781	-6.21198	15.2003	11.6083	-1.19384	10.7089	-2.19154	2.10673	-0.174961	-1.45409	0.976371	-0.0945365	-0.51878	-0.505722
228	-12.6479	2.90342	1.04188	-9.26939	-2.59209	2.65988	1.24194	-7.59207	0.241106	-1.63509	-0.349619	0.965151	-0.291629	-0.24002	-0.917642
229	-12.7831	-11.6175	-0.98069	-1.56273	-2.65824	-1.25959	-3.69635	-1.56056	0.555027	-2.4353	1.00295	1.28553	0.253699	-0.261575	2.07516
23	-3.21357	0.472697	-4.62337	9.45549	-4.63667	2.92729	2.87651	4.26726	-4.03148	3.91213	-2.11003	0.51176	-1.34581	0.24297	-0.245209
230	10.696	-19.9507	-11.4085	7.0358	-0.652142	4.65131	-0.631936	0.322851	-0.594552	0.615885	0.60653	0.196032	-0.222702	-0.00561607	-0.0936585
231	-5.51352	6.57072	-8.87825	1.92832	-4.92873	-0.705575	-1.04781	-1.2834	-3.88589	-1.13767	-1.02006	-2.36619	-3.4952	0.406177	0.377067
232	-2.78862	8.98901	-1.54907	1.19929	-0.371502	-0.872677	-0.607134	-1.91607	-2.32505	0.0954932	1.16911	5.02077	-1.12511	-4.38377	4.47166
233	4.60802	-1.38764	2.97867	-0.582376	-3.38207	1.76753	-0.74446	-0.363721	-3.95447	-1.14301	-4.07346	-0.530338	-2.51278	-2.74999	-2.50244
234	-24.8768	-1.59042	12.1207	-0.975432	4.29174	4.63598	-0.386342	-2.50875	-4.12906	0.400906	0.0939808	0.129365	0.993027	-0.0253618	0.76255
235	-14.6664	-6.47195	-1.83231	3.591	4.55181	-1.84186	-4.05061	3.77923	-5.0875	-0.662404	2.61622	-0.905823	-0.0112389	0.976874	-0.0340572
236	-2.87624	-2.18595	-0.0588367	-2.52018	1.11641	1.06235	-5.36587	3.292	0.444109	5.0745	2.93085	-2.62632	-0.781817	0.884337	-0.0334283
238	7.46026	-0.5888	-4.63624	4.98427	-6.48974	-0.392214	2.32287	-1.17338	0.928254	1.12597	1.85515	1.04454	-1.95009	-3.73353	1.31118
239	10.9049	11.369	-4.12207	-12.5426	0.783863	-1.46228	-8.58745	1.31971	2.80896	-0.204403	0.32879	-0.49171	0.15366	0.311125	-0.312491
24	-0.205118	-4.7557	0.0911215	-3.32612	-5.59595	-3.62523	1.11551	1.0203	-2.01418	0.227968	0.113433	6.14433	2.02713	0.624896	2.35992
240	0.686269	6.26824	-2.42013	0.064274	-1.28374	0.382796	0.467414	0.0417865	-0.0403645	0.497227	2.24939	1.67539	2.3166	0.97857	1.39095
241	3.61664	-1.00478	6.3368	5.22025	-6.42559	-0.179482	5.89651	1.97052	0.68277	6.29691	-1.73376	3.98896	0.458017	0.330962	0.792729
242	-13.5454	3.523	-0.535541	-7.20089	-0.86789	9.61554	-7.06982	-0.722622	3.41161	0.105197	1.32947	0.456562	-0.116905	0.490546	0.336597
243	7.67409	2.56506	-2.91373	3.08312	2.8039	4.89306	4.17922	0.395865	5.86643	2.2189	-1.5259	0.344777	-0.034518	-1.68787	1.41882
244	-6.31519	4.18495	3.25989	2.49452	3.84177	-2.1061	-0.531771	4.37347	-0.875881	1.16972	-0.700683	-2.02693	-0.221884	1.01296	1.12028
245	0.400112	11.1188	-0.553873	-6.37054	3.53719	0.110652	-2.25675	4.67853	-1.27248	-2.68979	-3.68499	0.429275	-0.830636	0.195972	0.469136
246	-19.1046	10.2667	0.659699	-1.82376	3.6648	0.263343	-3.26315	-2.25865	2.7204	0.242309	-1.74213	-0.946068	0.0482847	-1.54165	0.923548
247	-6.32277	3.1182	4.52128	-0.915781	1.36853	-0.476755	1.45175	-0.934846	-0.110564	1.49106	-0.356807	0.488445	-1.11461	-0.0189359	-0.148545
248	8.18838	-9.17332	-0.702928	-3.18402	-7.03364	0.341072	-0.395184	-2.48064	-0.466194	0.696658	-2.85814	-1.44727	-2.00481	-0.249782	0.884689
249	-4.73587	10.1363	0.493432	-5.25148	1.53221	3.61196	-4.3873	0.623181	8.53472	1.00634	-3.11087	0.389279	0.769132	1.54196	0.074763
25	-2.37018	4.53346	0.182678	9.32693	-5.7547	-3.90621	-1.4099	-1.82832	0.975012	-2.33279	5.57947	-0.515743	1.55007	-0.112822	1.95269
250	-20.6812	0.0499563	-1.0615	-4.10648	-0.55014	9.77067	0.662298	0.971635	5.41041	-1.35163	-0.150307	0.586393	-0.791014	-0.267304	-0.323505
251	2.09805	23.3478	0.273757	6.60839	6.58076	-7.7362	-3.49926	-3.64544	1.1516	1.37305	1.01772	0.920298	0.232216	-0.463063	-0.0387991
252	-12.5262	-15.3891	-1.70153	-2.36332	-5.05137	-2.51085	1.6087	-0.580704	-0.128485	1.19435	-1.70014	0.501482	-0.232203	0.0504424	-1.09933
253	-4.88008	10.4547	-2.34594	-1.60782	-0.206983	2.43291	2.19451	-0.835363	-1.4508	1.53203	4.49939	-1.03748	-2.41703	0.906648	-0.413009
254	-16.4186	13.318	-0.385623	-7.97347	-0.238148	2.245	0.412196	-3.04553	-3.86466	-3.70536	3.64282	-2.54991	0.559934	-0.3114	2.24161
255	-3.24352	10.8715	-9.62805	-10.9706	-2.74737	-4.26775	3.48966	-2.04057	-1.87925	-0.062067	1.41828	-0.133668	0.0579109	0.387002	0.0323685
256	0.466561	-14.7731	4.83975	-4.06731	-0.590634	-3.72819	-0.320589	-3.22312	-1.98776	-5.28323	-1.16793	2.99412	1.62166	0.334445	-1.74088
257	0.0179275	-6.2396	-4.0261	6.71186	-4.98658	-0.267613	3.10356	0.220584	0.769159	0.348194	2.41775	3.2467	-2.6606	1.42697	0.0313289
258	2.09324	0.407936	-11.4111	-7.78743	7.54645	-2.73463	5.58967	-3.67205	4.73152	0.753741	-0.506602	-0.346338	-0.230875	-0.0631791	-0.208413
259	14.6218	-22.1441	0.897653	-5.71314	3.67185	-5.75687	-1.18484	0.566378	-3.8719	-0.0661506	1.94087	-0.861658	-0.921379	0.415219	-0.152907
261	7.46141	14.889	2.4163	-2.23071	-3.93947	3.59992	2.29328	-0.645106	2.43117	1.06278	0.394263	-2.44513	0.161767	0.502519	0.267101
262	1.07185	-2.25993	-2.55497	1.05395	-1.13036	-1.04358	0.824573	0.502362	-0.306555	0.64118	0.389442	-0.460227	0.254026	0.641787	-1.18525
263	-9.4678	-1.52159	-1.28689	-1.52692	0.289129	-0.206853	-2.23355	0.293706	-1.04981	0.723767	0.361307	3.64955	-1.14864	-0.0688529	-1.6283
264	9.96223	17.1529	-4.76132	9.19256	6.2401	3.7762	-0.200576	-3.28702	-1.00041	0.211405	-3.84309	-0.0969809	-0.488559	0.125242	1.88977
266	2.60722	-5.95082	-8.44334	1.67729	-0.209248	4.64966	-5.20991	0.517092	0.926823	-2.36279	-0.0735165	-2.08145	0.116668	-0.570345	0.579294
267	4.44114	12.3222	-7.2758	7.90307	0.212567	3.96897	-2.10766	-2.25413	-7.26696	-3.08839	-0.968754	-0.619741	-1.63637	0.616085	-0.789388
268	-6.26336	-4.3835	5.87392	-0.011096	12.6631	-6.69933	-3.4639	-0.810142	-4.31413	-1.05392	-1.12115	-0.106389	-1.00642	0.268972	0.758735
269	0.536231	6.40761	0.739163	-2.53726	-0.421077	-2.24148	-2.40019	0.88094	0.264482	0.110926	0.677686	1.03875	1.02661	-1.38751	-0.915241
27	-1.09835	-13.4369	19.6509	-7.71773	9.58739	11.2573	-0.067568	3.08901	1.81117	0.505556	0.570006	0.337752	-0.038535	-0.280746	0.380732
270	5.75226	-0.576261	1.40356	6.97015	1.59559	-0.00256186	3.32405	1.67933	0.753254	-3.19224	-0.537707	-0.341926	1.44384	-1.48378	0.502105
271	-1.19659	-4.94222	-3.95138	-1.44514	1.20462	0.944042	2.2804	-0.141862	-1.43081	1.75227	-1.77725	0.227356	1.57562	2.67378	3.38672
273	5.25823	0.143077	-2.91045	3.49708	-2.50162	-3.07641	-6.0242	6.75332	-2.33286	2.89021	-5.10149	1.89285	1.51084	-0.75415	0.405276
274	10.967	-1.06582	4.03541	-4.483	-3.21862	2.34941	2.14202	-2.03984	1.05009	-0.973582	0.638321	1.02236	1.86095	-0.386885	1.16209
275	2.32032	6.51128	-1.95881	6.404	0.996087	4.40621	-0.312256	0.268574	0.193253	-3.05098	-0.982541	-0.603102	0.276699	-0.0369684	-1.70396
276	4.57651	-10.2842	5.90209	3.37245	-2.81453	8.01101	-0.440681	-1.39627	3.58996	-3.92872	0.402127	-0.77514	1.03466	1.14482	0.312704
277	-6.26171	-3.40649	3.18627	-1.77899	3.40916	1.53266	1.48049	-3.65902	-0.0675609	1.09468	-1.37771	-0.501299	0.189758	1.23066	2.5377
278	1.06524	5.95906	-1.14892	1.24123	-1.36148	-0.933816	-0.247082	-1.47461	-0.0823041	0.593788	1.25485	-0.11942	-3.04289	2.06054	-0.443284
28	-2.17585	15.7192	-13.5786	2.77705	-7.40623	4.9334	2.69951	-1.58663	-3.13468	-1.14118	3.46853	-0.900265	0.464191	1.02164	-0.924444
280	-2.50738	6.06257	2.81635	-0.253894	3.81618	0.982012	-3.26303	-4.79196	-0.00445691	-2.44991	-0.0862373	1.61498	0.0147774	-1.19829	-0.140705
281	-4.32174	-16.0871	2.58914	-7.05344	12.4077	-0.312424	3.07512	-0.737611	1.05542	1.10014	0.87394	0.0167388	-0.052543	0.290755	-0.219278
282	9.76286	-3.08768	-12.4894	-3.16742	-1.08779	0.905844	-5.10454	1.08207	-1.70992	-1.97208	1.87461	1.4029	-1.84627	0.659347	-1.34998
284	-7.32786	9.84298	5.21926	-7.17968	-7.95372	-4.63343	3.73313	3.31333	0.971163	1.41837	0.402552	0.880449	0.513674	-0.791833	-0.272538
286	-7.60361	-8.49255	-5.05409	10.1132	-0.232551	3.0458	1.73998	-4.01449	4.05514	1.37713	0.539841	-0.157314	0.735383	-0.326562	-0.867298
287	2.26226	4.30149	1.278	1.09986	-3.2323	-0.150376	2.81932	6.10267	-4.64946	-3.65323	-2.01239	0.305461	-1.94667	0.902896	-0.766235
289	-1.27221	-1.54744	-8.82603	3.27598	3.37772	0.701134	2.46841	2.99438	0.919481	-0.386402	-1.34021	-2.44745	-2.26688	2.86526	-1.39676
29	2.23613	-12.173	12.8181	12.9358	3.51101	1.72065	-4.63773	-8.49902	0.468449	-3.74931	0.158551	-1.05823	0.636157	0.116318	-0.810627
290	5.16245	-21.9784	4.03499	-0.579811	7.25326	0.445706	1.835	-0.559909	-1.44921	-0.330073	0.690238	0.80095	0.164363	-0.277069	0.351584
291	3.41762	21.876	2.00634	0.654431	1.91767	6.44484	-3.40315	6.75117	3.80215	0.187372	-1.74152	-0.52583	-0.0156945	1.51311	-0.0429645
292	-2.55304	5.26653	-0.157764	-7.45162	-1.20008	-3.99856	-0.778294	2.27073	1.2104	0.118811	0.10639	1.19623	1.5243	0.0585072	-1.78246
293	-15.0153	-6.69621	-1.03027	0.658555	4.10586	-2.77869	-2.32152	-2.57602	-4.41907	-1.52391	-0.719121	-0.901275	2.19796	0.558916	-1.62126
294	-0.191803	-20.2138	-2.9414	-0.297434	2.2819	1.87075	2.57166	2.8449	-0.476411	4.75072	1.86417	-1.31407	-2.0674	1.094	-0.897791
295	2.62324	-0.494198	-1.53525	5.82232	-1.51547	1.07464	-1.26637	-0.40649	0.116518	-1.14143	-1.43874	-0.992927	-2.78109	-1.10892	-2.88411
296	-10.7133	-1.17686	-2.02981	-6.47234	-1.1449	1.12699	-0.411103	-3.19738	-1.7014	2.97806	-1.26556	-0.57653	-0.533903	-1.92661	-0.650746
297	3.64908	0.159589	-2.54874	-4.24228	-0.73743	0.309022	2.83799	2.81593	-0.747356	-0.697025	-1.90165	0.735218	-0.353628	0.89407	0.0225026
298	32.3473	7.66918	-16.1693	-7.25775	10.0387	4.24438	-9.48692	1.99889	-0.855162	-1.14999	0.325041	0.441445	-0.400292	0.0722899	0.986886
299	-2.2788	20.1569	2.39532	6.031	6.40294	-4.36336	-0.0155184	3.609	2.90368	2.1064	-1.42008	0.663046	-1.75931	0.646773	1.17268
3	-7.99308	-2.56932	-2.7245	-7.59948	-11.9859	3.30544	2.19003	-1.70595	5.03577	-0.029506	2.25971	-0.252579	0.566292	0.0126603	0.0816274
30	-2.43272	-2.25668	4.91887	-4.74101	3.76406	-0.708353	-0.340307	-0.792143	1.15302	-0.199554	0.220723	0.819547	-1.26972	0.364058	0.0986473
300	-15.9789	-0.300354	1.6316	1.09286	6.73819	-0.331365	-7.10915	-1.77934	-4.67137	6.86905	-2.32222	0.764013	-0.859052	-0.576614	0.408054
301	-7.83444	-13.1518	3.00472	4.23068	-1.23154	4.26294	-3.50196	0.717546	0.180015	-4.12666	-2.61117	1.10328	-5.43881	-0.173019	0.525112
302	-10.7452	-4.65589	-1.28402	0.606181	2.68609	-4.66303	0.841502	-2.88422	2.21775	2.33468	0.445169	2.0173	-3.69069	-1.66617	-0.901576
303	-10.1549	16.173	-3.32354	-0.26697	6.20949	-5.70678	11.9301	1.62799	-1.17012	-0.945669	0.416788	-1.60467	0.655972	0.0326686	0.951533
304	3.343	0.468002	-6.81264	1.74161	-1.58391	5.75275	-4.17822	-2.02612	-3.55045	-0.0300662	-0.646616	1.45154	1.62307	1.20271	0.247336
305	-11.2448	1.50036	3.55411	12.3969	2.69967	5.38473	0.799881	-3.90589	1.0905	1.2443	6.9749	-1.61412	-1.05329	0.144844	-0.945366
306	5.99485	9.68012	-3.00062	6.23696	3.01351	-1.27072	1.21858	-1.24367	-0.333323	0.223107	0.331718	-0.787023	1.01116	2.30718	-2.17945
307	-3.85651	4.75857	-2.50338	3.63931	-0.407068	-0.227936	-1.84242	0.245676	-5.01384	-1.18844	1.83893	-3.19357	-1.66912	1.02374	-0.526048
308	6.06947	6.60968	-4.806	-0.483139	0.0850412	0.72489	2.37823	1.97205	1.08595	-2.18649	-1.6117	-0.321476	2.33351	0.561613	3.25774
309	-2.63478	2.92484	-6.64514	6.75248	1.45168	2.12251	0.142665	-1.38807	-2.49525	0.303942	-1.90428	1.96836	2.16054	-2.59279	3.95459
31	17.1356	6.08729	4.18577	-2.71588	0.719655	0.71848	-0.907472	-2.50005	0.00379029	-2.64824	1.47057	2.07758	0.163733	-0.742483	0.984056
310	3.63393	0.0420871	0.0716471	3.84778	-5.81983	3.0247	-5.52747	2.10816	-0.506545	9.14717	-0.252134	0.285888	1.01782	-0.229463	-0.473077
311	1.30904	-4.33138	-2.99914	0.7193	-2.98712	-2.27175	1.39178	-1.97224	-0.659328	2.41913	0.647279	0.149964	1.3272	1.26193	-0.0825301
312	-15.8141	2.33393	-6.61335	-1.1017	1.97843	-2.49695	-2.93174	1.0059	2.92028	-2.23627	2.8719	2.69716	-0.649945	0.930473	-1.50429
313	3.88195	0.907962	-3.81731	-2.03548	0.962496	-4.26937	4.49215	-1.83446	1.30725	0.607686	-5.29237	0.782703	-1.15473	0.203801	-0.448676
314	-4.03963	0.748588	-2.32341	-1.47764	2.43855	0.821912	-0.284613	-1.3628	-0.470192	-0.234727	-2.47794	0.711897	0.5437	0.597192	-1.21767
315	-8.62256	0.0548988	1.40872	-4.93904	2.99301	-0.498858	0.648922	1.47461	0.387493	-0.315833	-0.268403	-0.926501	0.64339	-0.724106	0.208135
316	8.22744	4.16662	1.47091	1.65005	0.242896	-3.41703	1.19465	-0.564254	0.452757	-0.821366	2.13456	-2.50893	-4.3438	-1.8827	0.0583925
317	-9.05654	-9.31217	-6.38854	4.41968	-1.22249	2.58248	3.40303	1.15637	2.42377	-2.31236	-5.48217	2.30414	0.489974	2.37989	-0.783137
318	7.28843	-8.49856	-0.661722	0.228027	0.913553	-5.59186	-4.64814	-5.45008	4.73473	1.3228	3.06578	-0.0176446	-0.746429	-0.0764266	-0.60139
319	-19.6091	-4.51511	-7.74918	-0.964844	1.6639	-5.97372	2.21614	-2.44832	-1.61303	-0.389001	-0.605273	1.90924	-0.912319	-0.560913	0.662469
32	-15.0527	6.84617	-5.24089	0.5656	5.49572	0.106942	-0.499587	1.37306	-6.227	-4.20514	-1.46678	-0.143901	0.192713	0.908098	-1.32821
320	2.20972	8.93667	0.89897	-0.2766	-0.923187	-3.40594	-0.479287	-0.818242	-0.590488	1.19632	-2.00391	0.375123	1.90318	-0.819259	-2.32877
321	-0.914319	-1.56702	0.914078	1.40142	5.58517	-4.80986	-1.24493	-2.7863	0.199436	-1.03738	-2.89893	1.14336	0.0253258	-0.635843	-0.629524
322	1.13351	-1.62434	3.95495	-5.32818	2.23659	0.803795	-0.234601	-0.52795	0.820862	0.341598	0.95182	0.677819	-0.822127	0.552924	-0.396299
323	-15.9986	-9.69188	-1.25338	-0.469916	1.6938	3.60961	10.3693	1.17151	1.09677	-0.288048	1.94573	-0.665601	0.812238	0.153851	0.0589216
324	-6.99843	-3.23748	-1.39216	6.36333	3.39971	3.91244	0.396028	-1.85658	-0.797312	-0.420314	-0.54421	-3.98104	-0.123264	-0.640488	-3.29854
325	-13.9016	5.84127	-0.967134	5.8483	-6.15115	9.80889	-0.134934	-0.32653	-0.0981419	-1.25081	-3.38786	-0.257285	0.682319	0.24073	0.675527
328	6.80051	10.6671	4.30699	-3.74299	-0.0743263	-5.52015	1.80744	3.93926	0.044436	-0.993786	-0.0539127	0.0460529	-3.51672	1.95907	0.926176
329	5.6179	9.52364	3.00448	-5.42239	-1.23849	0.881991	3.94602	2.92961	0.33653	1.3788	1.61872	0.419118	0.218105	1.40792	3.69538
330	-0.934048	-9.61576	-2.18384	-4.31684	-1.94874	0.0694991	0.489595	1.1061	-0.821538	1.3348	1.91032	-4.17431	4.23239	-6.25047	-1.49461
331	5.68347	-1.47809	0.0779709	-2.99515	-4.17598	-1.13633	3.00718	-0.958789	1.54791	-0.531959	0.811733	-1.07453	-1.27115	-0.486674	-0.575009
332	-6.48354	0.683525	-2.37076	-0.324031	1.32256	-1.16826	-0.397824	1.1202	-0.941051	-0.39126	-1.80888	1.20364	0.275324	0.500797	-0.960054
333	3.14626	7.10881	-2.18667	8.35436	-3.50893	-7.93462	-8.34759	-4.57408	0.545419	1.10239	0.752938	-0.654679	-0.187039	-0.58609	0.666368
334	-1.52249	-0.0639623	-2.54634	-1.66681	-2.84802	-0.159926	2.44122	-4.77446	0.640968	-2.80344	0.134277	-1.20512	-0.0236213	1.6354	1.63047
335	-5.03054	-2.12682	2.08398	-1.75641	3.46261	1.54396	0.808145	-1.31353	1.22082	0.132217	0.45726	1.58281	-0.885892	0.630961	1.41272
336	17.1443	19.5038	1.91199	4.22352	2.25461	1.76013	-3.13081	-4.64313	-1.16975	4.45567	0.654612	0.944832	0.574087	0.0115898	0.106329
337	-5.27276	-3.55827	-1.34458	2.3208	-1.45258	0.243046	5.27174	-0.387722	-0.518533	-0.389002	-2.91484	2.90977	0.753334	4.19922	-2.681
338	-13.9109	21.1866	-7.75446	-2.29232	1.9981	4.22756	-0.355207	2.96636	1.29126	-2.53379	-1.58961	0.718609	0.855724	0.36168	0.236894
339	-9.30626	-5.04838	1.51751	9.09063	4.6527	4.43864	-6.50199	0.772967	2.48355	-2.2364	-1.28693	0.882816	-1.00014	-0.707883	1.63891
34	-10.5795	-3.95909	-0.744008	-7.49922	-5.38269	-0.307785	-0.119284	3.86384	0.233044	0.91653	1.33489	-2.62917	-1.45204	1.11801	-0.829446
340	2.09675	28.3467	9.70133	5.1079	3.52322	-1.5043	0.568309	-1.06674	0.362583	-0.256443	-1.49527	0.307164	-0.536384	-0.192109	0.0543319
341	10.0754	10.9896	-8.20268	-3.639	6.53971	2.66108	-1.885	-5.36517	0.293797	1.78106	-0.731618	-1.89042	-0.133337	-0.77743	-1.3838
342	7.29443	-1.05101	-3.06149	-1.43136	-1.27556	-3.16514	5.88949	-1.265	7.38049	2.86116	4.95843	0.685502	1.86486	-0.484038	-0.22981
343	-2.52917	-1.28478	6.86614	5.03684	-1.65421	-0.997983	-6.88998	5.15992	-3.78393	2.49583	-1.67204	1.51664	-0.907912	-0.341792	-0.559964
344	-0.269009	2.73371	4.06553	-2.48981	2.1863	-0.8053	-2.06577	-2.21106	0.182702	0.688011	1.7477	-0.474582	-0.71964	-0.494616	-0.600749
345	7.94763	-3.8823	-1.32109	0.563169	-0.176609	0.966341	-1.4465	1.95735	-0.631399	0.700849	-0.0479234	0.501676	-1.29172	1.25454	-2.23103
346	-4.60503	3.38343	-1.86029	-0.886562	2.29474	-0.919359	-1.28175	0.593522	-0.786006	0.876604	-1.75577	-0.294845	0.640631	0.107819	-2.2275
347	-3.90643	-5.02475	-0.499369	-0.784012	-0.15222	0.646008	-0.448795	0.883772	-1.58976	0.0114646	-1.76015	-0.673156	0.306134	1.33391	-0.955121
348	-3.18427	12.3517	-1.71259	0.619727	0.818513	-3.10954	0.299846	2.49891	-2.49112	1.25019	2.07986	2.25389	2.75057	-0.525762	-2.52383
349	17.8221	-2.39856	-0.491976	-3.51355	-6.91747	-1.04697	0.413877	-3.68112	-0.944028	0.434795	0.442334	-0.999649	-0.0537618	-2.97794	-0.0304365
35	-5.54613	-5.39889	0.0873894	-1.61728	-5.78418	-4.44876	-1.15112	-0.846558	5.9982	-4.84801	-1.09948	-0.531951	-0.862341	-1.88319	-1.24175
350	-14.3367	8.54282	-9.91833	-10.1132	4.66005	-9.17107	-4.98634	3.1779	5.52135	1.93303	-1.67312	0.122232	-0.237607	-0.771465	0.014064
351	12.5743	0.308829	-6.48845	-1.45624	-1.14961	-1.48026	-2.49913	0.82536	-0.760046	-4.78704	-3.53814	3.00668	1.12864	-1.96978	-1.23567
352	13.2545	-16.117	0.177039	9.90105	-11.9838	-2.3272	0.604362	-0.97292	-1.46748	-1.28081	-0.0633347	-0.152607	-0.227633	0.255029	-0.315072
353	-17.4383	0.452769	9.34852	-4.13746	-9.15423	-2.58732	-3.48543	-0.0445581	-0.326006	2.1157	-0.442077	0.475296	1.14571	0.0256156	-0.808744
354	7.38961	14.4694	-3.3385	-2.04234	-0.543955	-3.81921	-0.580926	4.87162	-3.55028	1.66018	5.5049	2.79401	0.377667	1.68805	0.20769
356	-18.8755	8.53162	-1.48666	-6.96012	-9.75509	-2.44912	-1.44579	-0.644133	2.62348	-1.64311	-4.89238	-1.70115	1.09192	1.09235	1.36473
357	-3.07439	-2.33234	4.92157	2.85181	-6.69934	-2.12444	0.303305	0.98266	2.32695	-0.00531529	-4.4236	-0.244444	0.566999	0.329531	0.41757
358	-2.48821	-1.98466	2.43453	-6.83376	-1.61315	2.56048	-0.676034	-0.380812	-0.566101	-1.25042	0.416269	-0.147016	-0.115903	1.86426	1.89054
359	-13.5364	3.69837	8.65261	4.28447	1.61913	1.30492	-0.225328	-2.22214	4.14974	0.539407	-1.52891	-2.14655	1.27391	-1.02218	-1.04375
36	14.5276	3.40938	3.58137	3.90295	5.26107	-2.11641	-0.617865	-1.98964	0.364596	3.43326	2.66501	0.719189	1.02834	2.62043	-3.40557
360	-8.34955	1.52612	-0.84568	-1.88366	-2.11631	-5.6588	-1.06681	-1.25994	-0.389503	-0.209713	3.16231	-2.30927	0.302273	1.98745	3.30904
361	11.2712	-0.131608	3.95558	-9.86658	-5.44062	1.39103	4.99553	0.196723	-1.80393	-2.18811	-1.14188	-1.24917	-0.605312	-0.777165	-1.55471
362	-3.46414	10.2506	0.109151	-1.33773	-0.363125	0.461145	-1.02739	2.28041	-2.74515	-1.7009	1.92918	-0.914475	-1.35882	-1.61623	-0.410101
363	23.1006	7.06203	-12.3299	-4.47939	-4.32765	-4.44689	2.51036	1.62782	-2.82127	0.0106678	-1.92684	-0.395825	0.556685	0.421403	1.13271
365	1.09363	-0.0354418	2.11264	-4.8018	-2.41276	0.189809	-1.09496	0.728539	-1.86835	-0.887107	-3.56713	2.29151	0.232999	-4.97666	0.829526
366	1.46953	4.1679	1.56999	4.03554	5.95364	0.639031	-0.609033	2.8914	3.80946	-2.39753	1.31082	-2.76122	-1.01855	0.390702	-0.659849
367	-3.77499	-8.46783	-5.28598	4.83507	0.949201	0.774354	3.66526	1.72962	-1.29946	-0.0634281	-1.83658	-0.250628	0.228173	-1.0127	-1.55384
37	-2.81261	2.18401	1.61647	-0.250962	-5.48054	-2.1987	1.454	-0.803148	1.66087	2.60399	1.43958	1.72662	-2.19143	3.92118	3.56344
39	9.18675	-7.53657	4.82705	5.82276	2.50902	3.43181	-2.82231	-5.77155	-5.02319	-0.315048	-2.18287	-1.32126	2.05549	-0.169366	0.0998867
4	-0.770088	-15.4858	-8.6055	5.54043	-2.89047	-5.78537	-3.04781	-3.73005	-0.638727	-0.732985	-2.11251	0.963968	0.607962	1.01242	0.776478
41	2.37239	0.132652	3.10729	1.42272	-4.47751	-1.01708	0.514377	-0.956297	-0.387633	0.100749	1.148	-1.30617	-0.308031	-1.80678	-0.934512
42	1.2957	-1.25581	5.29167	-2.16674	0.927637	1.67537	-0.244092	1.08114	1.17333	0.0853045	0.790151	1.50758	0.347356	2.07769	-0.993838
43	-3.60319	-2.55726	-1.52719	-1.80778	-0.0883719	-0.908709	0.683096	0.423731	-1.32492	0.18936	0.0637903	-1.36517	0.409389	-0.333664	0.0345038
44	-6.56084	-8.59358	-2.4597	-1.4757	-0.114143	-0.23234	3.34876	1.85175	1.57488	-1.13395	-0.0285547	0.604457	0.885915	-1.76388	1.4685
45	11.299	3.41181	6.40241	-5.68386	-0.797393	0.0679963	0.358805	-2.22335	-2.63158	-1.4073	-3.18469	-1.09276	1.75174	1.00369	-0.416593
46	1.64747	-16.2321	2.06474	4.04009	-3.37521	0.254998	-10.3705	6.22598	4.02336	0.446575	2.77391	-0.99147	0.0189834	0.905177	-0.142855
47	-4.43752	-27.5924	-7.36604	2.24349	6.25047	-3.20555	0.12933	-1.08512	-2.09841	0.290563	0.69131	2.12124	-0.865956	-0.258972	0.306257
49	3.55203	-14.9682	0.659757	5.32945	6.5012	-3.0828	-1.71187	1.36049	-3.03887	0.15686	-0.786181	0.0537853	0.43142	0.277912	-0.178953
5	-3.34372	-10.4985	5.75162	-6.9777	-7.71608	2.05799	8.3212	0.746787	1.16202	-0.731527	-0.922077	-0.742473	0.199452	-0.243404	0.854377
50	-3.0091	-1.84487	4.10871	-4.892	2.62815	0.118699	-0.227501	0.283484	0.595094	0.461982	0.0529191	0.859303	-0.665761	0.464753	0.166169
51	-1.94788	1.71019	-0.513431	-0.455165	0.168612	0.40817	-0.497631	0.797817	-0.834736	-1.06647	-0.177523	0.108819	1.06867	0.243395	-0.191418
52	-4.94563	-8.31306	-0.542122	4.93758	0.964978	-0.124594	1.79876	-0.435769	0.418345	1.48152	0.65527	-0.368371	-0.608964	-1.84053	-1.31795
53	-1.4819	2.64988	2.93167	-0.907684	1.00958	-4.76196	-2.59887	0.0992126	3.19432	-2.57812	-2.44876	-0.714977	0.625218	-0.329283	1.58377
54	2.9384	5.38872	-0.499211	1.94918	2.94985	0.102716	-2.02303	1.27988	0.493809	0.34474	-1.04444	-0.0748853	2.27413	0.235354	-0.763514
55	3.18467	10.3682	-4.55316	9.8787	1.21483	-1.0057	0.1902	-0.405936	0.200395	-2.57539	1.28642	0.940931	0.27171	1.01387	-1.46032
56	0.859707	-8.00576	-1.52415	3.52689	-2.25222	-4.13965	0.595995	1.74927	-1.35418	-3.67317	-0.699676	-1.02448	-0.367448	-1.20683	1.70817
58	-3.85624	-2.63628	-1.22448	2.49569	0.201289	-0.263884	2.92241	-1.09517	-1.245	1.29723	-1.62159	-2.82552	-0.807832	-0.530836	-0.287588
59	-0.862515	-6.91328	3.24198	-1.12263	0.244353	-5.58577	-0.395854	-0.815992	1.56524	-3.81612	4.16143	-0.0764872	0.644993	0.615026	0.804429
6	0.163341	0.823455	4.37137	-3.71465	2.16626	0.239502	0.185334	-0.81597	0.837508	-0.469223	0.392509	-0.268981	-0.763661	0.586732	0.036673
60	-6.80843	7.1108	5.03135	2.94576	0.548581	-0.580062	-5.98701	3.94977	2.46638	-3.57427	7.07295	-0.417634	-0.515463	-0.545297	-0.273302
61	9.93096	-3.76957	4.23464	-1.42948	-5.48925	3.31281	0.648006	2.32337	0.956664	-1.88251	2.20029	1.08667	0.914137	-0.402172	-0.14022
63	-4.0181	12.7841	2.29729	-2.01865	-0.333708	-0.817017	-0.935373	0.121277	-1.34986	6.14675	-3.57868	2.26406	0.707469	0.0907121	0.00322495
64	5.42965	-2.81983	1.54603	-7.62673	-4.47145	1.97918	-0.21512	0.280507	1.6658	-1.47543	-1.31374	1.77854	-1.91414	-0.878686	-0.713984
66	-2.41438	3.54061	0.977015	-0.591082	1.90762	-1.25606	-1.27241	0.585113	0.308576	0.0923392	0.360703	1.03246	1.2191	0.649976	-1.57481
68	2.01237	-3.86872	12.0693	-4.18029	0.944559	-2.43688	3.31292	2.23211	-1.43258	-2.24494	3.27485	0.991559	1.35961	0.581057	-0.982914
69	-2.44823	15.6249	-4.06021	-3.42271	6.11656	5.73589	-4.36689	0.413145	3.72835	-1.15284	-3.57536	-0.604063	0.0809018	-1.15364	-0.0191803
7	8.07711	-7.91742	8.37371	8.82364	2.78094	-0.9281	3.13575	1.72891	2.72403	2.66188	-1.3368	0.0642878	0.6339	0.124888	0.360385
71	2.16617	-1.97972	-0.185615	2.01459	-2.96982	2.42627	-0.923229	3.4816	1.38512	3.98473	-0.977339	-1.08109	1.04536	-2.12398	-0.641462
72	0.70377	-12.6412	-3.18839	6.75506	-9.65867	-6.34429	2.68379	3.94436	-0.562659	0.718513	1.10766	-1.92736	1.1599	2.08016	0.417489
73	8.88344	-1.52277	-2.07154	0.124146	-2.23242	2.19901	4.01132	1.48964	-1.62289	-0.124731	1.13933	-1.344	1.23721	-0.857792	0.199216
74	1.18979	8.98022	0.0510356	-2.13637	-0.561279	0.416406	-2.95606	0.849057	0.541585	-0.529053	0.546518	1.03088	1.04214	-0.924685	-0.843885
76	-6.81084	9.75172	12.6655	9.1853	2.96978	0.460728	6.63177	1.22203	-0.254536	-2.58182	3.15122	-0.837205	0.992141	1.29535	-0.155068
79	7.05555	-21.9611	8.72897	-0.056268	-2.46882	-2.43668	2.14168	-1.91958	-0.502251	-1.64592	-5.70107	0.35372	-0.174344	-0.901617	-0.184685
8	1.0947	9.8435	22.9608	6.7709	-2.5682	-4.89362	1.47078	-3.77074	1.48278	1.0903	-1.06041	0.585674	0.715604	0.897744	-0.0891956
80	2.78052	7.82181	0.361795	-3.77303	-3.3693	-2.87688	0.488031	0.277022	-0.275253	1.04773	1.44263	2.01941	-0.215764	-1.16243	-0.288788
81	4.80104	4.80278	-0.580992	-3.90666	-3.96655	-1.82442	-2.54524	-2.03218	-0.479146	1.56623	-2.87773	-2.06038	2.59934	0.961431	2.99779
82	-17.3803	10.5992	-6.55812	-1.43221	2.32125	1.2651	3.99676	-6.02568	-1.67917	1.46342	-3.45432	-0.961539	-2.55818	1.18476	-0.136788
84	-3.76402	0.354793	-2.63766	-1.53152	-0.999204	-1.18074	0.185327	-2.02789	-0.671965	-4.44654	-1.32788	-2.25896	-0.702066	4.25908	3.40508
85	2.56915	7.75343	1.12542	1.17905	-0.433855	5.96727	1.28697	-0.823882	0.792851	0.137247	2.86933	6.11096	0.659394	1.11961	0.250309
87	-11.5439	-6.80713	4.21557	4.87855	-0.808139	-4.87391	-0.780704	-3.05587	2.37261	-0.78514	-0.81468	1.12095	-1.08178	-1.03961	0.359736
89	16.0154	3.055	-3.7589	5.64297	-5.0542	5.81601	4.73115	0.901553	1.72219	1.83132	1.08445	1.37991	0.0983139	-0.0661417	0.393794
9	-24.1468	4.90373	3.56293	-11.8883	1.7172	6.16076	1.3606	0.887397	-2.92814	-1.34504	0.00736031	-1.03852	0.51227	0.646307	-0.458802
90	-4.34312	0.076366	2.57093	-4.05693	-0.102255	1.93051	-0.145489	0.265019	-0.831992	0.20299	-1.9603	0.421978	-0.843614	0.117549	0.970767
91	2.31375	1.18371	6.86638	3.09365	-2.57719	-2.21588	5.24344	0.552544	-3.08667	4.28891	-1.77392	-3.23478	0.835398	0.231762	-0.655491
93	16.1538	11.3161	8.37611	-4.34676	8.71357	-7.14503	7.84164	1.22817	-4.16054	-0.309427	0.631587	0.0588303	-0.427411	0.59535	-0.323874
96	-3.20181	5.42527	3.22801	-0.0814026	0.0291948	0.261686	0.250882	-0.183681	-1.39083	-1.72206	-0.422159	-1.33751	0.836103	-0.902502	0.592605
97	-4.33581	-1.08249	0.774257	0.58692	3.82567	0.932878	-0.254919	0.836599	0.74692	0.0978453	-0.303513	0.125506	-0.86625	-0.0868892	-0.302172
98	5.36326	4.27479	3.33796	1.98973	-0.335227	-2.40041	-1.82004	-0.386177	-1.47074	-0.333979	1.43642	1.0936	1.86715	-2.01605	0.187229
99	0.0444969	-9.52293	-5.82466	0.792778	-5.34606	-1.11713	2.23622	-0.0631352	-0.187398	0.811041	-0.343012	-1.46824	3.36357	1.2981	-0.303593
